# Supplementary material for: High resolution RNA‐seq profiling of genes encoding ribosomal proteins across different organs and developmental stages in Arabidopsis thaliana
Source: Plant Direct. 2021 May 27;5(5):e00320. doi: 10.1002/pld3.320 (PMC8156134; doi:10.1002/pld3.320)
Supplement: Supplementary file 6 — Table S1 [file PLD3-5-e00320-s003.xlsx]

## Sheet: Sheet1
Subunit	RP family	Gene Name	AGI number	cDNA Length (nt)
Small subunit	RPSa	RPSaA	AT1G72370	1289
		RPSaB	AT3G04770	1211
	RPS2	RPS2A	AT1G58380	1240
		RPS2B	AT1G59359	1288
		RPS2C	AT2G41840	1330
		RPS2D	AT3G57490	1236
		RPS2E	AT1G58983	1223
	RPS3	RPS3A	AT2G31610	1209
		RPS3B	AT3G53870	1109
		RPS3C	AT5G35530	1172
	RPS3a	RPS3aA	AT3G04840	1193
		RPS3aB	AT4G34670	1240
	RPS4	RPS4A	AT2G17360	1212
		RPS4B	AT5G07090	1180
		RPS4D	AT5G58420	1127
	RPS5	RPS5A	AT2G37270	1180
		RPS5B	AT3G11940	1017
	RPS6	RPS6A	AT4G31700	1170
		RPS6B	AT5G10360	1192
	RPS7	RPS7A	AT1G48830	1083
		RPS7B	AT3G02560	917
		RPS7C	AT5G16130	989
	RPS8	RPS8A	AT5G20290	1117
		RPS8B	AT5G59240	894
	RPS9	RPS9B	AT5G15200	1006
		RPS9C	AT5G39850	1041
	RPS10	RPS10A	AT4G25740	962
		RPS10B	AT5G41520	1008
		RPS10C	AT5G52650	996
	RPS11	RPS11A	AT3G48930	821
		RPS11B	AT4G30800	1015
		RPS11C	AT5G23740	916
	RPS12	RPS12A	AT1G15930	960
		RPS12C	AT2G32060	761
	RPS13	RPS13A	AT3G60770	915
		RPS13B	AT4G00100	973
	RPS14	RPS14A	AT2G36160	860
		RPS14B	AT3G11510	857
		RPS14C	AT3G52580	896
	RPS15	RPS15A	AT1G04270	923
		RPS15B	AT5G09490	683
		RPS15C	AT5G09500	681
		RPS15D	AT5G09510	1278
		RPS15E	AT5G43640	579
		RPS15F	AT5G63070	496
	RPS15a	RPS15aA	AT1G07770	1653
		RPS15aB	AT2G19720	730
		RPS15aC	AT2G39590	393
		RPS15aD	AT3G46040	835
		RPS15aE	AT4G29430	765
		RPS15aF	AT5G59850	847
	RPS16	RPS16A	AT2G09990	1008
		RPS16B	AT3G04230	989
		RPS16C	AT5G18380	1093
	RPS17	RPS17A	AT2G04390	895
		RPS17B	AT2G05220	959
		RPS17C	AT3G10610	870
		RPS17D	AT5G04800	749
	RPS18	RPS18A	AT1G22780	778
		RPS18B	AT1G34030	768
		RPS18C	AT4G09800	802
	RPS19	RPS19A	AT3G02080	904
		RPS19B	AT5G15520	1271
		RPS19C	AT5G61170	920
	RPS20	RPS20A	AT3G45030	717
		RPS20B	AT3G47370	753
		RPS20C	AT5G62300	786
	RPS21	RPS21B	AT3G53890	672
		RPS21C	AT5G27700	673
	RPS23	RPS23A	AT3G09680	661
		RPS23B	AT5G02960	749
	RPS24	RPS24A	AT3G04920	938
		RPS24B	AT5G28060	860
	RPS25	RPS25A	AT2G16360	330
		RPS25B	AT2G21580	811
		RPS25D	AT4G34555	622
		RPS25E	AT4G39200	893
	RPS26	RPS26A	AT2G40510	794
		RPS26B	AT2G40590	830
		RPS26C	AT3G56340	830
	RPS27	RPS27A	AT2G45710	1042
		RPS27B	AT3G61110	723
		RPS27D	AT5G47930	718
		RPS27E	AT3G61111	483
	RPS27a	RPS27aA	AT1G23410	885
		RPS27aB	AT2G47110	711
		RPS27aC	AT3G62250	992
	RPS28	RPS28A	AT3G10090	538
		RPS28B	AT5G03850	930
		RPS28C	AT5G64140	965
	RPS29	RPS29A	AT3G43980	576
		RPS29B	AT3G44010	825
		RPS29C	AT4G33865	680
	RPS30	RPS30A	AT2G19750	659
		RPS30B	AT4G29390	672
		RPS30C	AT5G56670	494
	RACK1	RACK1A	AT1G18080	1449
		RACK1B	AT1G48630	1431
		RACK1C	AT3G18130	1392
Large subunit	RPLP0	RPLP0A	AT2G40010	1477
		RPLP0B	AT3G09200	1460
		RPLP0C	AT3G11250	1341
	RPLP1	RPLP1A	AT1G01100	587
		RPLP1B	AT4G00810	724
		RPLP1C	AT5G47700	915
		RPLP1D	AT5G24510	743
	RPLP2	RPLP2A	AT2G27710	860
		RPLP2B	AT2G27720	946
		RPLP2C	AT3G28500	951
		RPLP2D	AT3G44590	855
		RPLP2E	AT5G40040	633
	RPLP3	RPLP3A	AT4G25890	778
		RPLP3B	AT5G57290	842
	RPL3	RPL3A	AT1G43170	1738
		RPL3B	AT1G61580	1486
	RPL4	RPL4A	AT3G09630	1635
		RPL4D	AT5G02870	1653
	RPL5	RPL5A	AT3G25520	1340
		RPL5B	AT5G39740	1339
	RPL6	RPL6A	AT1G74050	1248
		RPL6B	AT1G74060	1656
		RPL6C	AT1G18540	1543
	RPL7	RPL7A	AT1G80750	1106
		RPL7B	AT2G01250	1200
		RPL7C	AT2G44120	1531
		RPL7D	AT3G13580	1062
	RPL7a	RPL7aA	AT2G47610	1161
		RPL7aB	AT3G62870	1196
	RPL8	RPL8A	AT2G18020	1177
		RPL8B	AT3G51190	870
		RPL8C	AT4G36130	1235
	RPL9	RPL9B	AT1G33120	1016
		RPL9C	AT1G33140	1001
		RPL9D	AT4G10450	968
	RPL10	RPL10A	AT1G14320	1115
		RPL10B	AT1G26910	940
		RPL10C	AT1G66580	1151
	RPL10a	RPL10aA	AT1G08360	1110
		RPL10aB	AT2G27530	1079
		RPL10aC	AT5G22440	1090
	RPL11	RPL11A	AT2G42740	847
		RPL11B	AT3G58700	1053
		RPL11C	AT4G18730	850
		RPL11D	AT5G45775	828
	RPL12	RPL12A	AT2G37190	951
		RPL12B	AT3G53430	1208
		RPL12C	AT5G60670	1096
	RPL13	RPL13B	AT3G48960	621
		RPL13C	AT3G49010	891
		RPL13D	AT5G23900	946
	RPL13a	RPL13aA	AT3G07110	1032
		RPL13aB	AT3G24830	1018
		RPL13aC	AT4G13170	2212
		RPL13aD	AT5G48760	940
	RPL14	RPL14A	AT2G20450	804
		RPL14B	AT4G27090	730
	RPL15	RPL15A	AT4G16720	999
		RPL15B	AT4G17390	1033
	RPL17	RPL17A	AT1G27400	992
		RPL17B	AT1G67430	833
	RPL18	RPL18A	AT2G47570	695
		RPL18B	AT3G05590	997
		RPL18C	AT5G27850	1342
	RPL18a	RPL18aA	AT1G29970	1025
		RPL18aB	AT2G34480	898
		RPL18aC	AT3G14600	1037
		RPL18aD	AT1G29965	774
	RPL19	RPL19A	AT1G02780	1109
		RPL19B	AT3G16780	1116
		RPL19C	AT4G02230	918
	RPL21	RPL21A	AT1G09590	872
		RPL21C	AT1G09690	968
		RPL21E	AT1G57660	860
		RPL21F	AT1G57860	786
	RPL22	RPL22A	AT1G02830	445
		RPL22B	AT3G05560	840
		RPL22C	AT5G27770	788
	RPL23	RPL23A	AT1G04480	822
		RPL23B	AT2G33370	1135
		RPL23C	AT3G04400	927
	RPL23a	RPL23aA	AT2G39460	795
		RPL23aB	AT3G55280	903
	RPL24	RPL24A	AT2G36620	969
		RPL24B	AT3G53020	866
		RPL24C	AT2G44860	857
	RPL26	RPL26A	AT3G49910	1227
		RPL26B	AT5G67510	878
	RPL27	RPL27A	AT2G32220	614
		RPL27B	AT3G22230	1062
		RPL27C	AT4G15000	866
	RPL27a	RPL27aA	AT1G12960	315
		RPL27aB	AT1G23290	815
		RPL27aC	AT1G70600	959
	RPL28	RPL28A	AT2G19730	722
		RPL28C	AT4G29410	778
	RPL29	RPL29A	AT3G06680	402
		RPL29B	AT3G06700	750
	RPL30	RPL30A	AT1G36240	339
		RPL30B	AT1G77940	714
		RPL30C	AT3G18740	621
	RPL31	RPL31A	AT2G19740	809
		RPL31B	AT4G26230	762
		RPL31C	AT5G56710	752
	RPL32	RPL32A	AT4G18100	821
		RPL32B	AT5G46430	697
	RPL34	RPL34A	AT1G26880	897
		RPL34B	AT1G69620	808
		RPL34C	AT3G28900	1267
	RPL35	RPL35A	AT2G39390	737
		RPL35B	AT3G09500	849
		RPL35C	AT3G55170	718
		RPL35D	AT5G02610	903
	RPL35a	RPL35aA	AT1G07070	684
		RPL35aB	AT1G41880	728
		RPL35aC	AT1G74270	654
		RPL35aD	AT3G55750	911
	RPL36	RPL36A	AT2G37600	792
		RPL36B	AT3G53740	557
		RPL36C	AT5G02450	805
	RPL36a	RPL36aA	AT3G23390	624
		RPL36aB	AT4G14320	690
	RPL37	RPL37A	AT1G15250	642
		RPL37B	AT1G52300	685
		RPL37C	AT3G16080	683
	RPL37a	RPL37aB	AT3G10950	279
		RPL37aC	AT3G60245	672
	RPL38	RPL38A	AT2G43460	639
		RPL38B	AT3G59540	595
	RPL39	RPL39A	AT2G25210	402
		RPL39B	AT3G02190	550
		RPL39C	AT4G31985	613
	RPL40	RPL40A	AT2G36170	773
		RPL40B	AT3G52590	927
	RPL41	RPL41C	AT2G40205	349
		RPL41D	AT3G08520	246
		RPL41E	AT3G11120	367
		RPL41G	AT3G56020	522
		RPL41H	AT1G56045	472
		RPL41I	AT1G79075	290
		RPL41J	AT3G12965	374
