# Supplementary material for: High resolution RNA‐seq profiling of genes encoding ribosomal proteins across different organs and developmental stages in Arabidopsis thaliana
Source: Plant Direct. 2021 May 27;5(5):e00320. doi: 10.1002/pld3.320 (PMC8156134; doi:10.1002/pld3.320)
Supplement: Supplementary file 7 — Data S1 [file PLD3-5-e00320-s002.xlsx]

## Sheet: Sheet1
Data S1. Description of samples (cited from Klepikova et al. 2016)
Short name	Full name	Description
S.H	Seedling Hypocotyl	Hypocotyl of one-day-old seedling from place of the attachment of cotyledons to the beginning of root
S.M	Seedling Meristem	Seedling shoot apical meristem with adjacent tissues.
S.C	Seedling Cotyledons	Cotyledons of one-day-old seedling, collected with petioles
S.R	Seedling Root	Root of one-day old seedling. Immediately before collection seedlings were gently pulled out of soil and washed under fresh water
R.A	Root Apex	Apex of the root, collected from plants at 7th day after germination
R	Root	Root without apex, collected from plants at 7th day after germination
M1	SAM at 7 days after germination	Scanning electron micrographs and photographs showing the developmental stages of the shoot apical meristem (SAM). The region that was collected as the meristem sample is false colored green in the SEM images. The rosette photographs provide a whole-plant view at the stages of collection	Detailed analysis of the expression profiles and morphology of the following three series (shoot apical meristem, transition to flowering and inflorescence meristem) is provided in recently published paper by Klepikova et al. http://www.biomedcentral.com/1471-2164/16/466
M2	SAM at 8 days after germination
M3	SAM at 9 days after germination
M4	Meristem at 10 days after germination	Scanning electron micrographs and photographs showing the meristem at the stage of transition to flowering. The region that was collected as the meristem sample is false colored green in the SEM images. The rosette photographs provide a whole-plant view at the stages of collection
M5	Meristem at 11 days after germination
M6	Meristem at 12 days after germination
M7	Inflorescence meristem at 13 days after germination	Scanning electron micrographs and photographs showing the inflorescence meristem. The region that was collected as the meristem sample is false colored green in the SEM images. The rosette photographs provide a whole-plant view at the stages of collection
M8	Inflorescence meristem at 14 days after germination
M9	Inflorescence meristem at 15 days after germination
M10	Inflorescence meristem at 16 days after germination
L.PET.y	Leaf Petiole of the young leaf	Petiole of the third leaf. Sample was collected at 7th day after germination (3 mm leaf)	All leaf samples were taken from the third leaf, if other not indicated. Samples were collected at 5 stages: 7 days after germination (young, ~ 3mm in length), 9 days after germination (intermediate 1, ~ 5 mm in length), 12 days after germination (intermediate 2, ~ 10 mm in length), at the moment of anthesis of the first flower (mature leaf) and at the stage of maturation of seeds in first siliqu…
L.LAM.y	Leaf Lamina of the young leaf	Leaf blade of the third leaf. Sample was collected at 7th day after germination (3 mm leaf)
L.PET.i1	Leaf Petiole, intermediate 1	Petiole of the third leaf. Sample was collected at 9th day after germination (5 mm leaf)
L.LAM.i1	Leaf Lamina, intermediate 1	Leaf blade of the third leaf. Sample was harvested at 9th day after germination (5 mm leaf)
L.PET.i2	Leaf Petiole, intermediate 2	Petiole of third leaf. Sample was collected at 12th day after germination (10 mm leaf)
L.VN.i2	Leaf Vein, intermediate 2	Midrib of the third leaf. Sample was collected at 12th day after germination (10 mm leaf)
L.LAM.i2	Leaf Lamina, intermediate 2	Parts of the leaf blade without veins. Sample was collected at 12th day after germination (10 mm leaf)
L.PET.lg	Leaf Petiole of the mature leaf	Petiole of the third leaf. Sample was collected at the moment of anthesis of the first flower
L.VN.lg	Leaf Vein of the mature leaf	Midrib of the third leaf. Sample was collected at the moment of anthesis of the first flower
L.LAM.lg	Leaf Lamina of the mature leaf	Parts of the leaf blade without veins. Sample was collected at the moment of anthesis of the first flower
L.lg	Leaf, mature	Whole third leaf. Sample was collected at the moment of anthesis of the first flower
L.PET.sn	Leaf Petiole of the senescent leaf	Petiole of the third leaf. Sample was collected when first silique was completely mature and nearly opened
L.VN.sn	Leaf Vein of the senescent leaf	Midrib of the third leaf. Sample was collected when first silique was completely mature and nearly opened
F.AN	Opened Anthers	Anthers of first flower; sample collected at the moment of the anthesis of the first flower
F.CA.ad	Carpels of the mature flower (before pollination)	Pistil of the third flower; sample collected at the moment of the anthesis of the first flower
F.AN.ad	Anthers of the mature flower (before opening)	Anthers of the third flower; sample collected at the moment of the anthesis of the first flower
F.FM.ad	Stamen filaments of the mature flower	Filaments of stamens of the third flower; sample collected at the moment of the anthesis of the first flower
F.PT.ad	Petals of the mature flower	Petals of the third flower; sample collected at the moment of the anthesis of the first flower
F.SP.ad	Sepals of the mature flower	Sepals of the third flower; sample collected at the moment of the anthesis of the first flower
F.CA.y	Carpels of the young flower	Pistil of young flower (at stage 9 according to Smyth et al., 1990). Sample collected at the moment of the anthesis of the first flower
F.AN.y	Anthers of the young flower	Anthers of young flower (at stage 9 according to Smyth et al., 1990). Sample collected at the moment of the anthesis of the first flower
F.SP.y	Sepals of the young flower	Sepals of young flower (at stage 9 according to Smyth et al., 1990). Sample collected at the moment of the anthesis of the first flower
F1	Flower 1	Whole flower 1 without pedicel	All samples of this series were collected at moment of the anthesis of the first flower.
F2	Flower 2	Whole flower 2 without pedicel
F3	Flower 3	Whole flower 3 without pedicel
F4	Flower 4	Whole flower 4 without pedicel
F5	Flower 5	Whole flower 5 without pedicel
F6-8	Flowers 6-8	Whole flowers 6, 7 and 8 without pedicel
F9-11	Flowers 9-11	Whole flowers 9, 10 and 11 without pedicel
F12-14	Flowers 12-14	Whole flowers 12, 13 and 14 without pedicel
F15-18	Flowers 15-18	Whole flowers 15, 16, 17 and 18 without pedicel
F19+	Flowers 19 and following	Whole inflorescence apex from flower 19 to meristem
PED	Pedicel	Pedicel of the first flower	All samples are collected at the moment of the anthesis of the first flower.
AX	Axis of the inflorescence	Axis of the inflorescence without flowers and pedicels
IN	Internode	First elongated internode (from last rosette leaf to first cauline leaf)
SD1	Seeds 1	Seeds from silique 1	All samples of this series were taken at the moment when first silique is 1-1.5 cm long (corresponds to the moment of the abscission of the 8th flower). Before collection, siliques were washed in RNAlater solution in order to remove pollen.
POD1	Pod of the silique 1	Pod of the silique 1 without seeds
SL2	Silique 2	Whole silique 2
SD3	Seeds 3	Seeds from silique 3
POD3	Pod of the silique 3	Pod of the silique 3 without seeds
SL4	Silique 4	Whole silique 4
SD5	Seeds 5	Seeds from silique 5
POD5	Pod of the silique 5	Pod of the silique 5 without seeds
SL6	Silique 6	Whole silique 6
SD7	Seeds 7	Seeds from silique 7
POD7	Pod of the silique 7	Pod of the silique 7 without seeds
SL8	Silique 8	Whole silique 8
SD.y1	Young seeds 1	Seeds from silique 1	All samples of this series were taken at the moment of abscission of the first flower. Before collection, siliques were washed in RNAlater solution in order to remove pollen.
SD.y2	Young seeds 2	Seeds from silique 2
SD.y3	Young seeds 3	Seeds from silique 3
SD.y4	Young seeds 4	Seeds from silique 4
SD.y5	Young seeds 5	Seeds from silique 5
OV.y6-7	Ovules from 6th and 7th flowers	Ovules from 6th and 7th flowers (before pollination). Sample collected at the moment of the abscission of the first flower
STI	Stigmatic tissue	Stigmatic tissue from pistils of 6th and 7th flowers (before pollination). Sample collected at the moment of the abscission of the first flower
POD.y6-7	Carpel of 6th and 7th flowers	Pistils of 6th and 7th flowers (before pollination), ovules and stigma removed. Sample collected at the moment of the abscission of the first flower
SD.d	Dry Seeds	Dry seeds
SD.g1	Germinating seeds 1	Seeds at first day after soaking
SD.g2	Germinating seeds 2	Seeds at second day after soaking
SD.g3	Germinating seeds 3	Seeds at third day after soaking
SD.sn1	Seeds from the senescent silique 1	Seeds from the senescent silique 1	Sample was collected when first silique was yellow and ready to open.
POD.sn1	Pod of the senescent silique 1	Pod of the senescent silique 1
SL.sn2	Senescent silique 2	Whole senescent silique 2
IN.sn	Senescent internode	First elongated internode (from last rosette leaf to first cauline leaf)
