# Supplementary material for: High resolution RNA‐seq profiling of genes encoding ribosomal proteins across different organs and developmental stages in Arabidopsis thaliana
Source: Plant Direct. 2021 May 27;5(5):e00320. doi: 10.1002/pld3.320 (PMC8156134; doi:10.1002/pld3.320)
Supplement: Supplementary file 8 — Data S2 [file PLD3-5-e00320-s008.xlsx]

## Sheet: Data S2. Stoichiometry of trans
RP Family Name	AX	F.AN	F.AN.ad	F.AN.y	F.CA.ad	F.CA.y	F.FM.ad	F.PT.ad	F.SP.ad	F.SP.y	F1	F2	F3	F4	F5	F6.8	F9.11	F12.14	F15.18	F19.	IN	IN.sn	L.LAM.i1	L.LAM.i2	L.LAM.lg	L.LAM.y	L.lg	L.PET.i1	L.PET.i2	L.PET.lg	L.PET.sn	L.PET.y	L.VN.i2	L.VN.lg	L.VN.sn	M1	M2	M3	M4	M5	M6	M7	M8	M9	M10	OV.y6.7	PED	POD.sn1	POD.y6.7
RPSa	0.59	0.54	0.43	0.7	0.59	0.55	0.56	0.51	0.57	0.57	0.61	0.7	0.6	0.64	0.63	0.62	0.54	0.65	0.62	0.64	0.57	0.88	0.62	0.58	0.65	0.56	0.59	0.61	0.59	0.65	0.85	0.63	0.61	0.67	0.78	0.52	0.57	0.58	0.6	0.51	0.61	0.62	0.62	0.58	0.54	0.7	0.65	0.68	0.63
RPS2	0.7	0.64	0.72	0.77	0.8	0.78	0.73	0.66	0.69	0.73	0.67	0.74	0.7	0.73	0.78	0.7	0.57	0.74	0.65	0.72	0.69	0.92	0.78	0.69	0.73	0.64	0.66	0.69	0.68	0.8	0.85	0.76	0.75	0.82	0.69	0.65	0.68	0.73	0.68	0.69	0.72	0.76	0.79	0.64	0.69	0.85	0.76	0.59	0.87
RPS3	1	1.83	1.72	1.27	1.21	1.17	1.25	1.24	1.44	1.2	1.14	1.22	1.21	1.22	1.24	1.21	1.01	1.21	1.09	1.15	0.97	1.35	1.21	1.18	1.33	1.04	1.24	1.11	1.14	1.23	1.38	1.05	1.24	1.27	1.25	1	0.98	1.09	1.06	0.96	1.11	1.1	1.11	1.08	1.04	1.29	1.1	1.82	1.25
RPS3a	1.07	0.8	1.03	0.95	0.99	0.91	0.92	0.89	0.95	0.99	0.92	1.04	0.94	1.05	1	0.96	0.91	0.98	0.93	0.97	0.94	1.22	1.06	0.99	1.04	0.97	1.02	1.07	0.99	1.08	1.14	1.04	1.06	1.09	1.04	1	0.99	1.04	1.04	0.92	1.04	1.09	1.02	0.93	0.9	1.01	1.08	0.98	1.09
RPS4	1.14	1.04	1	1.16	1.13	1.05	1	0.97	1.01	1.13	1.12	1.15	1.02	1.11	1.09	1.08	1.09	1.09	1.04	1.12	1	1.12	1.17	1.1	1.03	1.07	1	1.13	1.04	1.05	1.07	1.2	1.16	1	1.01	1.21	1.11	1.18	1.18	1.04	1.12	1.2	1.15	1.06	1	1.18	1.15	0.94	1.19
RPS5	0.82	0.87	0.66	0.86	0.8	0.8	0.77	0.79	0.76	0.82	0.83	0.83	0.76	0.81	0.82	0.78	0.86	0.8	0.78	0.76	0.79	1.13	0.73	0.68	0.91	0.73	0.89	0.78	0.76	0.87	1.1	0.85	0.72	0.9	0.96	0.75	0.77	0.76	0.75	0.72	0.86	0.88	0.8	0.78	0.74	0.87	0.82	0.82	0.89
RPS6	1.03	1.24	1.24	1.12	1.11	0.99	1.16	1.14	1.01	1.02	0.99	1.11	1	1.09	1.1	1.01	0.97	1	1	1	0.98	1.05	1.2	1.12	1	1.05	0.95	1.13	1.07	1.11	1.17	1.1	1.17	1	0.95	1.14	1.05	1.12	1.17	0.95	1.07	1.17	1.11	0.95	0.91	1.05	1.07	1.04	1.1
RPS7	1.01	0.81	0.91	1.01	1	1.01	1.01	1	1.02	1.06	1.03	1.05	1.04	1.05	1.05	1	0.96	1.03	1	0.99	1.04	0.91	1	0.98	0.92	0.92	0.94	0.99	1	0.93	0.9	0.95	1.04	0.91	0.91	1.07	0.97	1.05	1.13	0.97	0.99	1.07	1	0.98	1.01	1.07	1.06	0.85	1.1
RPS8	1.1	0.93	0.81	0.91	1.03	0.94	1.02	0.96	0.92	1.01	0.94	0.97	0.85	0.96	0.98	0.9	0.96	0.93	0.92	0.93	1.15	1.16	1.13	0.98	0.92	1.11	0.99	1.13	1.05	1.11	1.1	1.12	1.07	1.04	0.89	0.98	0.92	0.92	1.03	0.86	1.02	1.15	0.99	0.84	0.87	0.91	1.05	0.8	1.13
RPS9	0.84	0.8	0.7	1.17	0.86	0.86	1	0.84	0.82	0.99	0.85	0.92	0.86	0.86	0.86	0.87	0.86	0.9	0.83	0.85	0.88	1	0.83	0.76	0.96	0.82	0.89	0.87	0.82	0.91	0.92	0.94	0.85	0.96	0.89	0.86	0.95	1.02	0.88	1.18	0.93	0.88	0.92	0.91	0.83	0.97	0.91	0.8	0.94
RPS10	0.81	0.77	0.89	0.89	0.84	0.81	0.92	0.89	0.99	0.91	0.83	0.86	0.87	0.87	0.84	0.83	0.78	0.83	0.84	0.79	0.92	1.04	0.89	0.94	1.1	0.81	1.05	0.88	0.94	1.01	0.96	0.87	0.97	1.03	0.97	0.79	0.83	0.84	0.77	0.83	0.78	0.76	0.78	0.81	0.82	0.9	0.89	0.88	0.92
RPS11	0.99	0.67	0.62	0.97	1.02	1.08	0.84	0.88	0.87	0.93	1.11	1.09	1.1	1.04	1.12	1.11	1	1.12	1.13	1.26	1.05	0.87	1.12	1.1	0.83	1.07	0.83	1.06	0.97	0.92	0.8	1.02	1.06	0.84	0.86	1.08	1.11	1.15	1.15	1.11	1.06	1.09	1.13	1.09	1.27	1.13	1.1	0.81	1.01
RPS12	0.68	0.48	0.33	0.76	0.64	0.69	0.6	0.55	0.56	0.66	0.7	0.71	0.66	0.65	0.67	0.68	0.69	0.67	0.66	0.68	0.64	0.72	0.64	0.67	0.62	0.57	0.62	0.65	0.6	0.63	0.67	0.7	0.63	0.65	0.69	0.82	0.75	0.74	0.74	0.86	0.69	0.74	0.72	0.72	0.67	0.73	0.67	0.54	0.72
RPS13	0.77	0.97	1.21	0.8	0.81	0.83	0.83	0.79	0.85	0.81	0.8	0.8	0.8	0.8	0.79	0.78	0.84	0.8	0.78	0.81	0.78	0.89	0.75	0.8	0.97	0.75	0.9	0.8	0.76	0.81	0.93	0.86	0.81	0.88	0.97	0.78	0.86	0.86	0.87	0.9	0.85	0.86	0.9	0.9	0.88	0.9	0.78	0.9	0.81
RPS14	1.19	1	1.34	1.25	1.17	1.12	1.18	1.11	1.16	1.2	1.25	1.3	1.21	1.19	1.23	1.2	1.21	1.16	1.13	1.16	1.23	1.32	1.23	1.17	1.3	1.23	1.27	1.25	1.18	1.22	1.21	1.37	1.16	1.27	1.25	1.14	1.23	1.31	1.15	1.33	1.21	1.2	1.23	1.24	1.22	1.23	1.26	1.16	1.25
RPS15	0.85	1.16	1.18	1.27	0.86	0.88	0.96	0.89	0.98	0.92	0.84	0.9	0.94	0.91	1.01	1.01	0.91	0.94	0.84	0.91	0.83	0.93	0.96	0.94	0.93	0.85	0.9	0.89	0.88	0.89	0.93	0.87	0.97	0.88	0.96	0.88	0.92	0.96	0.91	1	0.83	0.87	0.88	0.89	0.84	0.94	0.86	1.08	0.92
RPS15a	0.81	0.76	0.67	1.01	0.87	0.91	0.85	0.87	0.95	0.89	0.79	0.77	0.83	0.82	0.84	0.83	0.85	0.89	0.86	0.85	0.82	0.93	0.9	0.85	0.96	0.85	0.95	0.84	0.87	0.9	0.89	0.87	0.87	0.89	0.9	0.93	0.94	0.97	1.02	1.03	0.86	0.86	0.86	0.84	0.89	0.85	0.82	0.86	0.83
RPS16	0.65	1.14	0.98	0.96	0.96	0.88	0.75	0.73	0.88	0.77	0.81	0.82	0.79	0.74	0.94	0.83	0.63	0.82	0.73	0.83	0.9	1.34	0.83	0.83	0.99	0.74	1	0.71	0.79	1.09	1.17	0.82	0.79	1.1	0.93	0.73	1.15	1.17	0.89	0.91	0.8	0.84	0.88	0.68	0.75	0.89	0.75	0.76	0.85
RPS17	0.5	1.05	1.97	0.71	0.53	0.54	0.61	0.65	0.64	0.6	0.51	0.51	0.57	0.53	0.6	0.56	0.54	0.6	0.55	0.63	0.56	0.41	0.59	0.59	0.56	0.6	0.53	0.57	0.59	0.56	0.53	0.58	0.6	0.54	0.52	0.54	0.65	0.62	0.6	0.56	0.6	0.59	0.64	0.59	0.59	0.57	0.56	0.65	0.54
RPS18	1.17	1.04	0.83	1.25	1.15	1.2	1.14	1.24	1.28	1.27	1.35	1.25	1.29	1.26	1.2	1.21	1.24	1.21	1.21	1.18	1.36	1.64	1.1	1.15	1.49	1.14	1.52	1.13	1.18	1.4	1.23	1.2	1.17	1.52	1.38	0.98	1.06	1.1	0.96	1.05	1.18	1.07	1.12	1.23	1.25	1.21	1.22	1.2	1.35
RPS19	0.85	0.7	0.58	0.91	0.89	0.82	0.89	0.93	0.85	0.85	0.81	0.78	0.82	0.77	0.85	0.8	0.83	0.79	0.77	0.81	0.91	0.8	0.85	0.85	0.77	0.77	0.76	0.83	0.82	0.83	0.81	0.83	0.87	0.77	0.74	0.8	0.86	0.83	0.8	0.78	0.82	0.85	0.81	0.76	0.79	0.79	0.82	0.73	0.85
RPS20	0.94	0.8	0.74	0.81	0.85	0.85	0.82	0.91	0.97	0.97	0.92	0.88	0.92	0.86	0.87	0.89	0.99	0.91	0.85	0.9	1.01	0.96	0.92	1	1.13	0.91	1.09	0.91	0.95	0.97	0.98	0.9	0.97	1.02	1.12	0.87	0.8	0.78	0.83	0.79	0.85	0.84	0.84	0.94	0.91	0.88	0.94	1	0.92
RPS21	0.95	1.2	1.29	0.95	0.93	1.01	1.3	1.37	1.15	1.05	1.1	1	1.2	0.98	1.04	1.06	1.14	1.01	1.03	1.03	1.21	1.11	0.94	1	1.15	0.93	1.26	0.96	1.06	1.03	0.98	0.88	0.95	1.12	1.11	0.86	0.94	0.88	0.85	1.12	0.89	0.82	0.91	1.15	1.12	1	0.96	1.37	0.99
RPS23	0.89	0.81	0.69	1.09	0.84	0.9	1.04	0.94	0.98	0.95	0.9	0.96	0.94	0.95	0.89	0.92	0.82	0.96	0.94	0.95	0.91	0.85	0.96	1.03	1.07	0.92	1	0.99	0.97	0.92	0.86	0.96	1	0.94	0.95	0.93	1.01	1.03	0.92	1.14	0.78	0.85	0.93	0.89	0.9	0.95	0.94	0.83	0.88
RPS24	1.12	0.6	0.86	0.92	0.94	1	0.93	0.94	0.96	1.01	1.04	1.07	1.09	1.08	1.04	1.05	0.99	1.01	1.01	0.98	1.39	1.29	0.99	0.98	1.11	1.02	1.13	1.07	1.05	1.19	0.99	1.14	0.99	1.2	1.05	0.9	0.93	0.95	0.98	1.02	0.97	0.95	0.92	1.07	1.13	0.97	1.08	0.91	1.16
RPS25	1.08	1.18	1.34	1.05	1.13	1.09	1	1.17	1.07	1.17	1.08	1.07	1.1	1.1	1.18	1.12	1.13	1.14	1.12	1.15	1.31	1.35	1.08	1.05	1.06	1.15	1.09	1.1	1.11	1.07	1.08	1.08	1.08	1.06	1.16	1.02	1.01	0.93	1	1.01	1.11	1.07	1.08	1.18	1.16	1.09	1.1	1.1	1.14
RPS26	0.65	0.73	1.03	0.72	0.73	0.7	0.64	0.78	0.82	0.67	0.74	0.66	0.67	0.66	0.77	0.72	0.77	0.73	0.72	0.7	0.71	0.6	0.68	0.75	0.7	0.6	0.69	0.62	0.67	0.62	0.67	0.56	0.74	0.59	0.71	0.53	0.64	0.57	0.6	0.54	0.61	0.64	0.64	0.67	0.7	0.72	0.64	0.83	0.69
RPS27	1.02	1.71	1.39	1.03	1.06	1.07	1.13	1.25	1.24	1.02	1.1	1.03	1.18	1.02	1.11	1.13	1.06	1.1	1.12	1.15	1.07	1.08	0.97	1.05	1.25	1.01	1.31	1.02	1.09	1.11	1.14	0.99	1.03	1.22	1.39	0.88	0.89	0.83	0.86	0.9	1.04	0.94	0.99	1.25	1.14	1.18	1.02	1.51	1.05
RPS27a	1.24	1.46	1.3	1.39	1.24	1.13	1.27	1.14	1.24	1.2	1.08	1.12	1.08	1.15	1.14	1.14	1.17	1.16	1.2	1.24	1.24	1.51	1.12	1.07	1.34	1.24	1.28	1.21	1.14	1.29	1.54	1.42	1.15	1.28	1.42	1.54	1.36	1.37	1.36	1.45	1.43	1.43	1.41	1.42	1.28	1.32	1.17	1.59	1.19
RPS28	0.54	0.68	0.7	0.71	0.62	0.62	0.67	0.66	0.69	0.56	0.65	0.61	0.67	0.58	0.58	0.6	0.63	0.58	0.6	0.63	0.66	0.58	0.56	0.62	0.75	0.54	0.73	0.57	0.62	0.64	0.6	0.59	0.61	0.68	0.7	0.6	0.67	0.59	0.54	0.75	0.58	0.54	0.6	0.67	0.62	0.68	0.54	0.76	0.52
RPS29	0.78	1.48	1.54	1.02	0.81	0.85	1.21	1.16	1.24	1.02	0.91	0.74	0.85	0.7	0.77	0.74	0.87	0.74	0.77	0.75	1.2	1.11	0.94	1.02	1.01	0.91	1.12	0.83	0.94	1	0.99	0.84	0.93	1.01	1.04	0.88	1.05	0.97	0.76	1.19	0.82	0.75	0.85	1.04	1.03	0.78	0.71	1.49	0.75
RPS30	0.96	1.36	1.39	0.97	0.98	0.98	1.11	1.18	1.18	0.97	1	0.93	1.01	0.93	0.95	0.96	1	0.94	0.97	0.98	1.04	0.87	1.08	1.11	0.97	1.08	1.05	1.01	1.06	0.96	0.96	0.93	1.07	0.92	0.98	1.12	1.09	0.99	1.03	1.13	0.95	0.92	0.97	1.12	1.16	0.86	0.88	1.31	0.86
RACK1	0.82	0.94	0.87	0.86	0.8	0.76	0.76	0.65	0.73	0.74	0.72	0.81	0.77	0.78	0.86	0.8	0.57	0.76	0.74	0.85	0.71	0.76	0.87	0.78	0.73	0.73	0.62	0.85	0.82	0.77	0.89	0.91	0.87	0.75	0.74	0.7	0.79	0.82	0.75	0.64	0.83	0.86	0.9	0.77	0.69	0.88	0.84	0.74	0.83
RPLP0	0.69	0.98	0.89	0.81	0.65	0.62	0.68	0.56	0.66	0.72	0.69	0.76	0.6	0.7	0.68	0.68	0.63	0.65	0.61	0.62	0.47	0.64	0.73	0.65	0.7	0.66	0.62	0.72	0.58	0.59	0.84	0.82	0.64	0.6	0.7	0.65	0.66	0.7	0.67	0.61	0.66	0.73	0.65	0.6	0.51	0.7	0.69	1.06	0.68
RPLP1	1.4	2.04	3.05	1.95	1.7	1.62	1.69	1.79	1.54	1.68	1.71	1.89	1.7	1.72	1.78	1.73	1.64	1.74	1.81	1.76	1.54	1.61	1.78	1.82	1.41	1.75	1.39	1.61	1.61	1.41	1.4	1.69	1.7	1.31	1.3	1.46	1.61	1.63	1.54	2.07	1.43	1.51	1.68	1.62	1.78	1.79	1.58	1.7	1.7
RPLP2	1.63	1.31	1.39	1.52	1.53	1.49	1.61	1.5	1.41	1.47	1.53	1.64	1.64	1.62	1.5	1.53	1.49	1.47	1.65	1.65	1.49	1.11	1.51	1.38	1.09	1.47	1.06	1.48	1.38	1.15	1.09	1.53	1.36	1.05	1.18	1.17	1.38	1.32	1.24	1.39	1.28	1.26	1.42	1.8	1.64	1.67	1.58	1.65	1.51
RPLP3	0.62	0.75	0.72	0.69	0.71	0.67	0.82	0.74	0.77	0.58	0.65	0.61	0.69	0.67	0.72	0.66	0.59	0.67	0.71	0.77	0.91	0.47	0.67	0.78	0.53	0.66	0.6	0.64	0.67	0.64	0.54	0.56	0.74	0.56	0.52	0.67	0.67	0.72	0.82	0.73	0.58	0.65	0.7	0.56	0.77	0.61	0.68	0.84	0.59
RPL3	0.93	0.75	0.62	0.85	0.88	0.84	0.74	0.66	0.73	0.71	0.71	0.79	0.79	0.86	0.85	0.81	0.57	0.82	0.77	0.86	0.7	1.08	0.84	0.7	0.83	0.77	0.72	0.84	0.79	0.86	0.92	0.89	0.83	0.88	0.79	0.74	0.85	0.92	0.86	0.74	0.94	0.95	0.99	0.87	0.8	0.92	0.88	0.91	0.91
RPL4	0.79	1	0.76	0.87	0.81	0.79	0.74	0.69	0.78	0.68	0.66	0.77	0.73	0.76	0.82	0.76	0.54	0.77	0.73	0.79	0.65	0.77	0.91	0.76	0.79	0.76	0.66	0.82	0.78	0.76	1.02	0.81	0.84	0.75	0.77	0.75	0.79	0.86	0.84	0.66	0.83	0.91	0.86	0.66	0.61	0.91	0.77	1.05	0.81
RPL5	1.28	0.75	0.82	0.98	1.09	1.08	1.01	1.04	1.12	1.17	1.12	1.17	1.14	1.2	1.13	1.14	0.96	1.12	1.09	1.12	0.98	0.98	1.25	1.21	1.07	1.03	0.97	1.22	1.16	1	1.07	1.08	1.28	1.02	1.06	1.08	0.95	0.92	1.16	0.83	1.07	1.16	1.02	1.1	1.03	1.17	1.22	0.98	1.29
RPL6	0.81	0.85	0.84	0.79	0.8	0.8	0.76	0.8	0.92	0.85	0.75	0.85	0.79	0.88	0.82	0.8	0.82	0.85	0.84	0.8	0.76	0.96	0.87	0.85	1.02	0.87	0.96	0.85	0.83	0.93	0.91	0.8	0.88	0.92	0.83	0.78	0.76	0.79	0.82	0.66	0.83	0.84	0.82	0.77	0.79	0.86	0.85	0.87	0.88
RPL7	1.14	1.15	0.94	0.98	1.08	1.02	0.87	0.95	1.21	1.08	1.05	1.11	1.03	1.15	1.06	1.04	1	1.05	1.02	1.08	1.06	1.49	1.19	1.12	1.22	1.1	1.2	1.13	1.1	1.25	1.31	1.05	1.22	1.22	1.3	1	0.95	0.99	1.11	0.84	1.04	1.08	1.03	0.98	0.99	1.03	1.19	1.24	1.18
RPL7a	1.13	1.16	0.93	1	1	1.03	0.9	0.92	1.05	1	1.03	1.07	1.03	1.06	0.98	1.03	0.95	1.05	0.98	1.05	0.9	1.24	1.01	0.94	1.01	1	1.01	1.08	1	1.02	1.13	1.06	1	1.03	1.17	1.04	0.96	0.95	1	0.82	1.08	1.04	1.06	1.08	1.01	1.09	1.13	1.24	1.15
RPL8	0.75	1	1.09	0.97	0.92	0.84	0.83	0.79	0.79	0.78	0.75	0.76	0.72	0.76	0.83	0.76	0.73	0.78	0.79	0.86	0.7	0.74	0.86	0.8	0.73	0.73	0.71	0.78	0.75	0.76	0.87	0.86	0.83	0.68	0.74	0.85	0.98	1.01	0.89	0.77	0.93	1.03	1	0.79	0.76	0.91	0.76	0.74	0.84
RPL9	0.32	0.46	0.36	0.4	0.31	0.29	0.37	0.3	0.36	0.35	0.33	0.36	0.28	0.34	0.27	0.28	0.38	0.29	0.29	0.25	0.27	0.41	0.36	0.38	0.51	0.3	0.51	0.37	0.34	0.4	0.49	0.37	0.41	0.41	0.45	0.44	0.36	0.34	0.41	0.4	0.29	0.36	0.3	0.26	0.25	0.34	0.31	0.29	0.34
RPL10	1.18	5.63	5.8	1.44	1.36	1.15	1.4	1.45	1.71	1.2	1.36	1.39	1.29	1.31	1.35	1.22	1.01	1.21	1.16	1.25	1.28	1.33	1.41	1.38	1.3	1.21	1.25	1.26	1.28	1.22	2.66	1.21	1.4	1.22	2.33	1.24	1.3	1.33	1.28	1.31	1.21	1.3	1.3	1.15	1.14	1.38	1.26	3.7	1.26
RPL10a	1.27	1.17	1.02	1.22	1.04	1.14	1.11	1.05	1.15	1.25	1.19	1.2	1.21	1.17	1.15	1.22	1.11	1.17	1.12	1.14	1.18	1.31	1.17	1.18	1.39	1.12	1.29	1.19	1.17	1.19	1.21	1.14	1.19	1.26	1.37	1.05	1.06	1.09	1.11	1.13	1.17	1.1	1.12	1.27	1.17	1.18	1.23	1.44	1.25
RPL11	0.95	0.59	0.54	0.95	0.86	0.92	0.79	0.77	0.76	0.83	0.97	0.93	0.92	0.88	0.92	0.92	0.81	0.91	0.91	0.98	0.83	0.94	0.89	0.88	0.9	0.83	0.83	0.85	0.84	0.86	0.9	0.92	0.81	0.87	0.89	0.97	0.89	0.91	0.97	0.86	0.95	0.97	0.92	1	0.96	0.93	0.89	0.77	0.98
RPL12	0.9	0.87	0.74	1.03	0.85	0.83	0.92	0.71	0.71	0.83	0.8	0.85	0.78	0.84	0.82	0.81	0.82	0.81	0.82	0.83	0.9	0.78	0.95	0.96	0.88	0.9	0.83	0.97	0.9	0.86	0.8	1.13	0.96	0.86	0.84	1.01	1.02	1	0.95	1.03	1	0.99	0.99	0.9	0.87	0.92	0.88	0.63	0.85
RPL13	0.92	0.71	0.75	0.97	0.84	0.86	0.85	0.82	0.85	0.89	0.88	0.92	0.89	0.89	0.85	0.86	0.82	0.87	0.88	0.88	0.82	0.88	0.91	0.89	0.91	0.83	0.84	0.96	0.91	0.9	1	0.95	0.97	0.87	0.94	0.96	0.96	0.97	1.04	0.81	0.95	1	1.03	0.95	0.83	1.01	0.88	0.86	0.9
RPL13a	1.04	0.75	0.68	1.09	1.22	1.1	0.93	1	1.03	1.06	1.1	1.13	1	1.03	1.18	1.08	1.01	1.09	1.06	1.1	1.11	1.3	1.23	1.11	1.18	1.05	1.15	1.13	1.09	1.28	1.29	1.16	1.13	1.22	1.12	1.11	1.12	1.19	1.18	1.01	1.08	1.15	1.06	0.92	1	1.15	1.14	0.9	1.23
RPL14	1.77	1.6	1.25	1.59	1.95	1.88	1.43	1.61	1.79	1.73	1.85	1.95	2.03	2	2.22	2.06	1.75	2.15	1.94	2.23	1.99	2.39	1.93	1.76	1.89	1.84	1.94	1.78	1.85	2.13	2.1	1.74	1.83	2.14	1.85	1.47	1.45	1.56	1.53	1.32	1.52	1.81	1.72	1.53	1.95	1.83	2.03	1.41	2.15
RPL15	1.01	1	1.06	1.26	1.21	1.16	1.08	1.14	1.08	1.11	1.17	1.14	1.06	1	1.21	1.09	1.02	1.11	1.04	1.13	1.18	1.24	1.31	1.25	1.03	1.08	0.97	1.21	1.18	1.12	1.21	1.14	1.28	1.04	1.01	1.02	1.06	1.07	1.11	0.81	1.07	1.27	1.17	0.95	0.99	1.21	1.08	0.87	1.24
RPL17	1.13	0.84	0.72	0.96	1.03	1.09	1.01	1.12	1.02	1.15	1.17	1.06	1.08	1.08	1.07	1.06	1.09	1.07	1.13	1.07	1.2	1.01	1.18	1.16	1.08	1.11	1.12	1.18	1.19	1.03	1.03	1.13	1.15	0.99	1.14	1.08	1.04	1.04	1.1	0.88	1.12	1.1	1.04	1.16	1.16	1.08	1.1	1.02	1.18
RPL18	1.46	1.48	1.49	1.54	1.47	1.6	1.47	1.35	1.34	1.41	1.6	1.54	1.55	1.52	1.6	1.53	1.52	1.5	1.47	1.54	1.5	1.31	1.65	1.51	1.26	1.58	1.27	1.57	1.45	1.31	1.49	1.55	1.48	1.19	1.39	1.35	1.47	1.55	1.52	1.38	1.32	1.56	1.44	1.31	1.38	1.65	1.55	1.29	1.67
RPL18a	1.18	4.14	4.65	1.49	1.22	1.28	1.22	1.29	1.42	1.3	1.18	1.23	1.13	1.22	1.15	1.12	1.28	1.19	1.15	1.12	1.21	1.6	1.16	1.19	1.57	1.17	1.56	1.24	1.28	1.43	1.65	1.41	1.24	1.44	1.62	1.33	1.28	1.26	1.25	1.12	1.36	1.4	1.36	1.25	1.15	1.27	1.14	1.75	1.25
RPL19	1.48	2.15	2.19	1.34	1.43	1.32	1.34	1.5	1.74	1.4	1.43	1.5	1.39	1.52	1.5	1.4	1.35	1.45	1.45	1.42	1.49	2.25	1.42	1.4	2	1.42	2.07	1.4	1.46	1.98	2.1	1.33	1.47	2.01	1.92	1.31	1.28	1.26	1.47	1.04	1.36	1.48	1.32	1.29	1.34	1.42	1.44	2.34	1.57
RPL21	1.14	1.22	1.25	1.43	1.48	1.44	1.27	1.3	1.26	1.31	1.35	1.3	1.22	1.23	1.4	1.31	1.38	1.4	1.34	1.36	1.19	1.04	1.46	1.38	1.23	1.38	1.24	1.32	1.31	1.16	1.24	1.41	1.34	1.15	1.29	1.12	1.17	1.18	1.17	0.96	1.35	1.43	1.41	1.17	1.28	1.47	1.24	0.99	1.36
RPL22	0.8	0.77	0.65	0.84	0.73	0.77	0.88	0.81	0.86	0.79	0.73	0.76	0.75	0.75	0.73	0.73	0.71	0.73	0.7	0.73	0.91	0.94	0.84	0.93	0.83	0.77	0.78	0.85	0.8	0.8	0.85	0.81	0.88	0.81	0.85	0.93	0.81	0.84	0.86	1.02	0.74	0.8	0.74	0.76	0.74	0.72	0.78	1.11	0.72
RPL23	1.32	1.24	1.2	1.34	1.46	1.39	1.23	1.42	1.37	1.42	1.5	1.4	1.36	1.37	1.55	1.43	1.4	1.42	1.46	1.46	1.61	1.99	1.68	1.45	1.65	1.63	1.77	1.48	1.43	1.76	1.94	1.53	1.43	1.68	1.72	1.34	1.44	1.43	1.29	1.63	1.31	1.37	1.34	1.27	1.41	1.43	1.49	1.09	1.49
RPL23a	0.97	0.77	0.81	0.83	0.81	0.85	1	1.01	0.83	0.94	0.89	0.88	0.97	0.93	0.88	0.92	1.02	0.92	0.94	0.91	0.82	0.63	0.87	0.86	0.77	0.84	0.76	0.94	0.85	0.73	0.71	0.86	0.88	0.76	0.87	0.87	0.78	0.73	0.8	0.8	0.82	0.8	0.84	0.97	0.91	0.88	0.94	0.83	0.89
RPL24	1.21	1.21	1.17	1.1	1.31	1.24	1.05	1.23	1.26	1.06	1.24	1.23	1.25	1.22	1.21	1.17	1.1	1.19	1.22	1.26	1.1	1.17	1.38	1.27	1.22	1.32	1.27	1.25	1.23	1.28	1.28	1.07	1.31	1.23	1.22	1.2	1.15	1.16	1.31	0.92	1.14	1.23	1.15	1.13	1.15	1.2	1.14	1.06	1.22
RPL26	0.87	0.95	0.72	1.02	0.91	0.9	0.91	0.78	0.73	0.8	0.8	0.76	0.8	0.78	0.87	0.81	0.68	0.81	0.84	0.88	0.83	0.89	0.88	0.84	0.76	0.92	0.77	0.84	0.8	0.9	0.92	1	0.83	0.82	0.84	0.85	1.06	1.08	0.97	1.06	1.04	0.99	1.11	1.02	0.94	0.91	0.81	0.78	0.8
RPL27	1.03	1.15	1.08	1.17	1.18	1.13	1.17	1	0.85	0.92	0.85	0.89	0.92	0.99	1.07	0.96	1.02	0.95	1.03	1.12	0.88	0.77	1.04	0.97	0.74	1.05	0.7	0.94	0.88	0.84	0.85	1.07	0.94	0.72	0.8	1.09	1.21	1.18	1.05	1.12	1.14	1.12	1.12	1.05	1.06	1.08	0.89	0.96	0.96
RPL27a	1.03	1.62	1.05	1.12	1.19	1.19	1.47	1.25	1.12	1.04	1.14	1.12	1.12	1.07	1.13	1.07	1.02	1.07	1.12	1.18	1.09	0.91	1.18	1.25	1.09	1.07	1.04	1.19	1.17	1.01	1.02	1.19	1.21	0.97	1.07	1.15	1.33	1.2	1.19	1.31	1.11	1.19	1.23	1.11	1.14	1.22	1.08	1.2	1
RPL28	0.94	0.97	0.54	0.86	0.9	0.85	0.93	0.95	0.87	0.98	1.02	0.89	0.89	0.84	0.85	0.88	1.03	0.87	0.85	0.91	0.88	0.97	1.11	1.05	0.87	1.03	0.84	1	0.91	0.84	0.95	0.97	0.96	0.79	0.97	1	0.86	0.87	0.95	0.77	0.88	0.94	0.88	0.93	0.82	0.94	0.96	1	0.97
RPL29	0.64	0.87	0.77	0.63	0.61	0.6	0.75	0.75	0.7	0.64	0.62	0.58	0.63	0.56	0.6	0.6	0.67	0.61	0.63	0.66	0.6	0.31	0.64	0.67	0.54	0.62	0.51	0.6	0.61	0.49	0.46	0.55	0.65	0.49	0.53	0.77	0.68	0.58	0.63	0.72	0.58	0.56	0.59	0.75	0.7	0.59	0.56	0.66	0.52
RPL30	1.13	1.57	1.77	1.17	1.12	1.11	1.31	1.38	1.24	1.17	1.16	1.09	1.16	1.08	1.11	1.1	1.22	1.12	1.13	1.14	1.35	1.05	1.23	1.34	1.19	1.12	1.15	1.15	1.19	1.06	1.16	1.11	1.26	1.05	1.24	1.15	1.1	1.14	1.07	1.04	1.12	1.15	1.21	1.27	1.18	1.15	1.11	1.56	1.09
RPL31	1.11	0.98	1.12	0.99	1.06	1	0.93	1.13	1.16	1.06	0.97	0.97	1.04	1.1	0.99	0.99	1.04	1.04	1.06	1.02	1.08	0.97	1	1.03	1	0.98	1.06	0.98	1	1.06	1.05	0.81	1.09	1.02	1.2	1.1	0.97	0.91	1	0.95	0.99	0.95	0.9	1.06	1.05	0.88	1	1.27	1.02
RPL32	1.29	1.3	1.21	1.18	1.33	1.27	1.05	1.32	1.35	1.32	1.37	1.22	1.25	1.21	1.3	1.26	1.28	1.3	1.23	1.25	1.44	1.73	1.27	1.18	1.32	1.28	1.52	1.26	1.23	1.51	1.63	1.22	1.17	1.37	1.42	1.22	1.23	1.19	1.25	1.15	1.21	1.27	1.2	1.25	1.38	1.18	1.23	1.66	1.36
RPL34	1.06	1.12	1.23	1.09	1.2	1.18	1.04	1.15	1.1	1.15	1.09	1.06	1.08	1.09	1.17	1.12	1.18	1.19	1.18	1.18	1.18	0.89	1.17	1.14	1.17	1.23	1.11	1.11	1.14	1.15	1.05	1.17	1.11	1.08	1.1	1.19	1.17	1.14	1.07	1.16	1.23	1.19	1.11	1.17	1.21	1.13	1.09	1.17	1.16
RPL35	1.04	1.3	1.07	1.14	1.26	1.21	1.15	1.3	1.33	1.2	1.36	1.26	1.25	1.17	1.28	1.21	1.28	1.2	1.19	1.17	1.47	1.18	1.32	1.48	1.43	1.25	1.39	1.23	1.37	1.37	1.15	1.19	1.37	1.35	1.23	1.18	1.2	1.2	1.22	1.15	1.15	1.18	1.17	1.08	1.23	1.19	1.12	1.07	1.2
RPL35a	0.84	0.76	0.99	0.94	1.16	1.03	0.96	1.06	1.05	0.95	0.98	0.72	0.76	0.77	0.83	0.78	1.07	0.78	0.81	0.84	0.81	0.77	0.9	0.91	0.79	0.89	0.93	0.79	0.79	0.84	0.95	0.74	0.88	0.72	1	1.1	1	0.97	0.94	0.92	0.99	0.98	0.94	0.94	0.98	0.76	0.75	1.03	0.79
RPL36	1.53	1.33	1.22	1.21	1.39	1.39	1.19	1.36	1.45	1.39	1.54	1.5	1.58	1.49	1.45	1.42	1.31	1.44	1.47	1.54	1.76	1.42	1.63	1.48	1.49	1.78	1.55	1.58	1.55	1.52	1.27	1.56	1.47	1.48	1.42	1.48	1.49	1.47	1.42	1.5	1.3	1.31	1.41	1.56	1.65	1.36	1.64	1.16	1.56
RPL36a	0.84	0.7	0.72	0.82	0.8	0.85	0.81	0.96	0.82	0.79	0.88	0.88	0.92	0.83	0.93	0.92	0.95	0.94	0.98	1.05	0.94	0.67	0.97	0.87	0.72	0.94	0.74	0.82	0.8	0.74	0.69	0.73	0.84	0.67	0.75	0.96	1	0.97	1.04	1.1	0.8	0.82	0.84	0.96	1.04	0.83	0.84	0.9	0.77
RPL37	1.15	1.14	1.39	1.01	1.14	1.07	1.21	1.16	1.05	1.14	1.17	1.12	1.15	1.07	1.13	1.1	1.23	1.08	1.11	1.13	1.25	0.89	1.11	1.1	1	1.02	1.07	1.11	1.16	1.08	0.93	1.11	1.09	1.01	1.11	1.16	1.08	1.05	1.04	1.1	1.05	1.07	1.08	1.18	1.2	1.07	1.12	0.95	1.14
RPL37a	1.14	1.33	1.31	1.17	1.2	1.12	1.06	1.19	0.91	1.09	1.17	1.08	1.16	1.04	1.14	1.03	1.08	1.14	1.17	1.23	1.23	0.7	1.38	1.29	0.75	1.23	0.78	1.25	1.25	0.84	0.94	1.07	1.23	0.74	1.01	1.3	1.23	1.12	1.24	1.2	1.23	1.26	1.23	1.35	1.22	1.12	1.09	1.31	1.02
RPL38	1.23	1.1	1.06	1.32	1.28	1.38	1.55	1.61	1.51	1.39	1.36	1.28	1.44	1.28	1.34	1.39	1.29	1.35	1.37	1.42	1.88	1.01	1.25	1.32	1.28	1.32	1.27	1.3	1.38	1.32	1.01	1.16	1.27	1.36	1.16	1.15	1.37	1.32	1.26	1.58	1.12	1.1	1.23	1.43	1.57	1.3	1.25	1.23	1.2
RPL39	0.73	0.95	0.88	0.84	0.84	0.82	0.99	0.92	0.72	0.79	0.8	0.61	0.71	0.59	0.71	0.68	0.79	0.71	0.75	0.75	0.9	0.49	0.73	0.78	0.61	0.66	0.67	0.7	0.75	0.72	0.63	0.66	0.72	0.64	0.63	1.08	1.14	1.11	0.9	1.46	0.7	0.77	0.82	0.77	0.93	0.73	0.65	0.67	0.66
RPL40	0.9	1.19	1.43	0.96	0.93	0.92	0.96	1.03	1	0.96	1.07	1.04	1	1.03	0.99	1	1.07	1	1.04	1.03	1.2	1.15	0.97	0.96	0.99	0.95	1.03	0.88	0.93	0.97	1.06	0.86	0.95	0.92	1.05	0.94	0.94	0.9	0.87	1.05	0.95	0.94	0.92	1.02	1.03	0.94	0.9	1.12	0.91
RPL41	1.59	1.6	1.82	1.83	1.88	1.62	1.88	1.9	1.47	1.62	1.73	1.3	1.31	1.3	1.37	1.26	1.95	1.22	1.44	1.4	1.96	1.1	1.41	1.56	0.97	1.39	1.28	1.45	1.37	1.34	1.12	1.29	1.45	1.1	0.99	3.56	2.97	3.22	3.18	5.2	1.47	1.65	1.68	1.74	2.09	1.22	1.39	1.22	1.26
[truncated: 30 more columns]
