# Supplementary material for: High resolution RNA‐seq profiling of genes encoding ribosomal proteins across different organs and developmental stages in Arabidopsis thaliana
Source: Plant Direct. 2021 May 27;5(5):e00320. doi: 10.1002/pld3.320 (PMC8156134; doi:10.1002/pld3.320)
Supplement: Supplementary file 9 — Data S3 [file PLD3-5-e00320-s007.xlsx]

## Sheet: Data S3. Read counts of RP gene
Gene Names	ID	AX_1	AX_2	F.AN_1	F.AN_2	F.AN.ad_1	F.AN.ad_2	F.AN.y_1	F.AN.y_2	F.CA.ad_1	F.CA.ad_2	F.CA.y_1	F.CA.y_2	F.FM.ad_1	F.FM.ad_2	F.PT.ad_1	F.PT.ad_2	F.SP.ad_1	F.SP.ad_2	F.SP.y_1	F.SP.y_2	F1_1	F1_2	F12.14_1	F12.14_2	F15.18_1	F15.18_2	F19._1	F19._2	F2_1	F2_2	F3_1	F3_2	F4_1	F4_2	F5_1	F5_2	F6.8_1	F6.8_2	F9.11_1	F9.11_2	IN_1	IN_2	IN.sn_1	IN.sn_2	L.LAM.i1_1	L.LAM.i1_2	L.LAM.i2_1	L.LAM.i2_2
RPSaA	AT1G72370	19920	21039	593	560	175	372	16952	11989	18755	16306	17716	17884	10413	11971	5184	5756	3921	3767	8488	9205	15145	14617	13955	14634	16043	19087	22224	20601	14205	12845	11163	11164	13188	10283	13821	11831	12675	12834	19316	18924	8506	8462	6717	8304	11655	16736	8330	7138
RPSaB	AT3G04770	632	612	37	37	20	14	1960	1636	784	656	748	641	213	198	128	136	138	81	175	159	606	578	717	810	570	547	1023	1004	461	338	393	408	289	338	543	524	611	711	963	1080	184	210	223	239	339	523	342	286
RPS2A	AT1G58380	1608	1720	86	89	27	77	1756	1503	1814	1708	1784	1693	1052	1134	570	678	450	468	588	556	1197	1205	1063	1087	1146	1242	1652	1529	1136	881	1053	1004	976	978	1240	997	1064	1103	1597	1574	659	732	550	667	652	921	658	539
RPS2B	AT1G59359	0	0	0	0	0	0	0	0	0	0	0	0	0	0	0	0	0	0	0	0	0	0	0	0	0	0	0	0	0	0	0	0	0	0	0	0	0	0	0	0	0	0	0	0	0	0	0	0
RPS2C	AT2G41840	22183	23943	638	586	259	565	18020	13885	23815	22026	24327	24229	12260	14682	6280	6654	4169	4271	10349	11731	15480	15478	15143	16790	17216	18130	24296	22759	14390	12741	12602	12272	13532	11614	16438	13855	13778	14128	19023	19562	10054	9694	6330	8312	14753	20589	9337	8186
RPS2D	AT3G57490	859	1070	39	38	16	51	891	634	959	853	825	806	443	523	221	285	208	195	343	309	878	844	627	652	620	656	873	856	598	535	532	581	535	506	729	562	601	628	920	921	312	329	273	377	404	630	494	469
RPS2E	AT1G58983	0	0	0	0	0	0	0	0	0	0	0	0	0	0	0	0	0	0	0	0	0	0	0	0	0	0	0	0	0	0	0	0	0	0	0	0	0	0	0	0	0	0	0	0	0	0	0	0
RPS3A	AT2G31610	11038	11387	523	514	281	530	10992	8866	13438	11652	13111	14379	7787	8977	4296	4375	2974	2720	6013	6432	9661	9607	8809	9863	10256	10614	13932	12712	8533	7304	8016	7799	8040	7317	9170	8101	8720	9214	12503	12409	4114	4052	2216	2826	6918	10260	5630	4733
RPS3B	AT3G53870	12066	12793	1053	980	277	491	11432	9093	14329	12358	12486	13183	8869	9203	5059	5212	4184	3889	6838	7469	10167	9788	9359	9506	10377	11653	14531	13462	9445	7714	8369	8250	8852	7622	9585	8135	8853	9048	13011	12835	5509	5910	4130	5480	10219	13973	7315	6253
RPS3C	AT5G35530	8105	8922	328	281	183	335	7333	5394	9192	7239	8746	9199	5105	5502	2708	2805	2108	1967	3772	3836	6478	6272	6125	6877	6855	7146	9076	8616	5763	5101	4855	4925	4984	4644	6502	5731	5797	5950	8465	8783	3523	3366	2825	3714	4200	5798	3028	2668
RPS3aA	AT3G04840	19615	21085	521	516	326	671	13912	10522	18155	14780	15312	16329	10015	11250	4873	5311	3671	3560	8100	8460	12899	12785	11655	12444	13891	15307	19453	17540	12001	10137	10180	9913	11142	9585	12282	10482	10947	11387	19444	19290	6686	7145	2691	3374	12773	18131	8783	7857
RPS3aB	AT4G34670	15008	16258	326	331	95	213	9722	7659	14068	11367	12677	13249	6343	7340	3834	4360	2654	2488	6429	6694	9132	9423	8912	9725	9898	12069	14208	12807	8755	8300	7195	7211	9344	7233	9070	7869	8618	8607	12444	12966	6948	6408	6102	8337	6938	9491	4879	4370
RPS4A	AT2G17360	9261	10305	501	459	254	375	9289	6316	9438	7708	7408	7963	4984	5578	2973	3273	2437	2320	4807	4966	7397	7368	6172	6455	6665	7773	9422	8539	6504	5658	5220	5148	5853	4987	6244	5369	5884	5921	10148	10090	4029	4035	2948	3891	5709	7907	3893	3624
RPS4B	AT5G07090	17704	18830	297	374	125	215	11969	8893	16503	13995	15992	17045	7949	9583	4092	4633	2640	2747	8274	8831	12332	12437	11007	11700	12933	14604	19466	17732	10548	8757	8548	8881	9697	8404	10638	9225	10317	10450	17179	17127	7126	6783	3312	3966	11400	15891	7857	6883
RPS4D	AT5G58420	8514	9739	239	277	81	196	7385	5525	8971	7460	7787	7817	4014	4733	2038	2393	1343	1362	2879	3096	6173	6117	5107	5620	6012	7194	8431	7747	5241	5152	4159	4241	5092	4205	5831	4778	5319	4944	9512	10263	3039	2954	1678	2247	4243	5492	3115	2618
RPS5A	AT2G37270	7027	7687	234	243	92	179	4966	4066	6484	5514	5391	5900	3882	4539	2008	2145	1323	1275	2516	2769	5417	5478	3807	4185	4596	5457	6293	5729	4411	3801	3716	3887	3761	3530	4407	3826	3946	3992	6606	7313	3167	3222	1290	1711	4026	5855	3269	2887
RPS5B	AT3G11940	16501	17279	617	533	164	305	13761	10258	15958	13134	16308	16299	8084	9250	4834	5164	3083	2954	7732	8356	11644	12126	10860	11539	11917	15424	16433	15355	10327	8947	8496	8403	9773	8189	10686	9417	10033	10055	18874	19927	6998	6608	5667	7431	7611	11135	5154	4535
RPS6A	AT4G31700	17936	19417	757	678	267	471	13881	9879	17054	14827	15005	16185	11838	13392	5750	6149	2864	2854	7074	7849	11718	11231	10174	10855	12840	15151	17899	16687	10700	9436	9017	8917	10448	8923	11480	9421	9894	9806	17233	17211	5454	5701	2125	2720	12200	16782	7894	6447
RPS6B	AT5G10360	14246	15754	611	532	258	544	14050	10276	17070	14438	14723	14924	8458	9270	5218	5670	3711	3405	7263	7756	11474	11634	10232	11487	11858	13481	14944	14566	10784	9863	8861	8829	9556	8841	11832	9936	10168	10500	15563	16656	8611	7754	5130	7089	9575	13318	7350	6875
RPS7A	AT1G48830	6132	5969	282	323	159	341	6795	4889	7294	6201	7295	7724	4743	5348	3051	3135	2288	2013	3368	3231	6440	5916	5328	5689	5930	7156	7275	7374	5351	4283	4615	4809	4576	4436	5498	4965	4845	5341	7380	7404	3486	3394	1461	1683	3623	5352	3033	2710
RPS7B	AT3G02560	7312	7901	220	171	84	159	5581	3850	6512	5177	5578	6147	3726	4000	1981	2235	1460	1362	3635	3753	5275	5319	4275	4578	4743	5999	6325	5860	4416	3501	4006	4078	3977	3688	4426	3925	3938	4368	7678	7960	3761	3577	1884	2438	4447	6272	3188	2973
RPS7C	AT5G16130	13561	14661	224	210	88	142	8811	6550	12771	10385	12395	13150	6318	7531	3112	3475	2009	1904	5968	6069	9015	8590	8252	8731	9507	11785	13476	13001	7882	7084	6933	6832	7512	6521	8312	6967	7536	7732	12346	12514	5154	4988	2032	2747	6977	9679	5006	4159
RPS8A	AT5G20290	32142	35576	902	913	344	601	18782	15043	31042	24844	27293	27461	16779	18663	8542	9453	5575	5418	13610	14217	20757	20365	17882	19043	20675	25827	29685	26804	17809	15638	14466	14087	16869	14451	19358	16113	17041	16307	29414	31494	15670	14566	7395	10388	19158	27422	12522	11127
RPS8B	AT5G59240	97	116	3	4	2	5	1197	1016	50	43	17	29	71	76	41	46	30	32	17	26	84	84	149	217	60	79	112	68	45	46	51	45	45	52	158	126	253	237	502	600	99	96	14	22	48	56	43	26
RPS9B	AT5G15200	22908	22814	584	632	244	433	22948	15981	21046	18548	21773	21678	13937	16643	6439	7269	4361	4118	11384	12927	16045	15839	15214	15879	16995	19790	23201	21814	14148	12919	12403	12203	13116	11168	14242	12707	13437	14512	23340	24001	10039	10204	5118	6373	12664	17982	8590	7635
RPS9C	AT5G39850	570	659	98	102	22	45	2144	1701	1349	983	812	822	519	558	285	296	242	196	189	149	1038	1013	743	888	556	647	648	654	937	740	753	738	651	647	746	704	815	875	1268	1421	398	401	1038	1279	57	79	129	130
RPS10A	AT4G25740	5683	5242	75	62	52	57	4157	2935	5086	4328	4413	4652	2812	3149	1418	1548	1067	1008	2848	2858	3953	3986	3060	3248	3494	4320	4719	4505	3309	2607	2967	2860	2803	2708	3366	2891	2930	3340	4508	4673	2365	2344	868	1025	3447	5034	2978	2705
RPS10B	AT5G41520	8608	9001	447	400	211	298	7451	5963	9192	7186	8141	8495	5688	6269	3552	3728	2961	2662	4644	4628	6407	6520	6290	6652	6942	9129	9476	8715	6277	5084	5690	5703	5737	5331	6244	5450	5812	6152	9058	9131	5769	5380	4275	5355	5415	7553	4082	3783
RPS10C	AT5G52650	8152	7832	177	195	101	219	6596	4868	8024	6816	7864	8293	5049	5758	2240	2534	1552	1413	3695	3719	6048	5623	5163	5198	6111	7872	7861	7329	4997	4317	4522	4467	4527	4180	4927	4371	4615	4980	8685	8861	3005	2969	1203	1454	4653	6439	3596	3149
RPS11A	AT3G48930	15572	14933	369	370	134	295	9788	7904	15636	12564	16257	17284	6501	7634	4124	4615	2821	2464	6465	6187	12692	12061	11579	12109	14368	15171	22215	20464	11580	8227	9857	9572	8453	9022	11283	10186	10542	11538	15569	15781	5985	5789	2789	3165	9030	13662	6444	6080
RPS11B	AT4G30800	740	737	11	13	2	7	1807	1389	1212	948	1159	1170	311	408	275	325	178	263	488	535	607	675	997	941	1022	1210	1195	1102	666	494	560	570	595	577	734	662	810	847	1474	1508	248	210	60	64	425	597	272	237
RPS11C	AT5G23740	7666	7359	111	117	37	78	5444	3968	6709	5390	5850	6066	3286	4449	1619	1749	1270	1037	2946	3010	5898	5438	4240	4436	4958	6850	6791	6242	4333	3469	3809	3848	3875	3591	4511	3935	4059	4247	7596	8030	4942	4462	1826	2277	4801	6854	3886	3459
RPS12A	AT1G15930	7404	7764	226	221	62	95	5831	5107	7481	6181	7813	8172	3826	4496	2079	2360	1478	1385	3968	4111	5369	5588	5141	5137	5338	7139	7528	7086	4725	4130	3902	3880	4363	3804	4861	4367	4437	4670	9135	10008	3554	3334	2373	3364	4171	6153	2892	2563
RPS12C	AT2G32060	8281	8505	139	142	62	80	7267	4946	7076	5676	7120	7693	3260	4362	1635	1893	1195	1145	3036	2964	6388	6070	5150	5003	5905	6953	8730	7802	5287	4514	4496	4486	4105	3949	4846	4459	5088	5150	7505	7862	3103	2994	1385	1563	3987	5890	3492	3248
RPS13A	AT3G60770	10987	11515	548	480	265	506	8403	6649	10671	9072	10585	10982	5700	7268	3333	3685	2441	2271	4774	4964	7987	8009	7270	7617	8253	9888	11542	10991	6974	5746	6441	6369	6529	6064	7288	6322	6775	6823	13071	13272	4711	4585	2882	3393	5760	8446	4846	4373
RPS13B	AT4G00100	9039	8534	298	270	129	287	6519	5497	9306	7888	9505	9548	5468	6104	2709	2842	2073	1865	4391	4716	6795	6791	5972	6273	6827	8373	9900	8825	5850	4843	4946	4867	5000	4377	5703	5131	5472	5644	9431	9762	4186	4031	2498	2642	4808	7023	3780	3207
RPS14A	AT2G36160	10363	10535	211	221	85	184	8148	6033	10905	8855	9115	9389	4548	5418	2733	2860	1857	1780	4490	4645	8545	8537	6646	7450	7562	8583	10750	9936	7694	6139	6046	6050	5528	5285	7479	6669	6708	6978	10718	11609	5090	4746	2830	3651	6281	8532	4113	3937
RPS14B	AT3G11510	13216	12697	458	357	117	292	10483	7070	11415	9489	11187	12132	8151	9615	3842	4400	3008	2841	6102	6715	9137	9090	7692	7965	8828	11294	12518	11259	7966	6950	6973	6952	7418	6382	7311	6686	7291	7499	13455	13868	6013	5722	3089	3833	7468	11208	5782	5447
RPS14C	AT3G52580	5159	5132	141	129	170	382	4296	3146	4825	3582	4289	4289	2027	2200	1117	1267	669	632	1843	1761	3670	3719	3237	3270	3562	4197	5550	4624	3279	2910	2792	2749	2850	2708	3453	3107	3339	3407	5310	5657	1891	1728	1043	1132	2293	3343	1405	1231
RPS15A	AT1G04270	16548	17696	655	579	177	284	13728	9528	15735	13332	15498	17090	10281	11617	5135	5694	3461	3433	7666	8017	11450	11149	11297	11875	13549	13988	19023	17868	11097	8887	9948	9981	8914	9174	10931	9317	10102	10737	15658	15419	7027	6693	4081	5095	9655	14366	6796	6108
RPS15B	AT5G09490	0	1	0	0	0	0	9	10	0	1	0	0	0	0	0	0	0	0	0	0	0	0	6	1	0	0	0	0	1	1	3	1	6	11	12	7	5	7	1	1	1	0	0	1	0	0	0	0
RPS15C	AT5G09500	1	1	10	5	34	149	6010	4733	80	47	4	2	55	35	66	54	8	1	7	11	41	44	593	770	18	113	4	6	60	74	63	84	303	461	1528	1278	1611	1724	2667	3151	1	1	3	2	4	4	1	2
RPS15D	AT5G09510	6433	6068	386	339	204	229	2953	2590	6860	5671	6520	7006	3590	4211	1910	2058	2015	1893	3723	3569	5541	5346	4163	4168	4504	5722	6326	5962	4504	3454	4068	4053	3649	3792	4373	3713	3820	3989	6383	6182	3158	3013	1615	1807	4771	7272	4251	3997
RPS15E	AT5G43640	0	0	41	31	36	34	175	145	2	1	0	1	1	0	0	0	0	0	0	0	6	5	79	90	8	13	0	1	4	11	11	21	21	33	50	39	47	55	154	152	0	0	0	0	1	0	0	0
RPS15F	AT5G63070	0	0	1	0	1	6	57	34	9	1	0	0	0	1	2	3	0	0	2	7	2	1	16	14	5	9	1	3	2	2	1	3	26	30	136	131	132	161	37	18	0	0	1	1	0	0	0	0
RPS15aA	AT1G07770	9814	9452	216	217	107	211	7503	5119	8562	7277	8524	9418	5126	6511	2885	3385	2068	1993	5464	5501	6733	7205	6514	6676	7143	9161	9260	8446	5695	4884	5494	5770	5879	5669	6029	5590	5779	6657	11232	10990	6594	6138	3346	4115	5431	8129	3898	3626
RPS15aB	AT2G19720	454	417	9	17	5	8	285	352	602	424	573	567	465	394	315	270	173	171	200	216	397	359	395	383	495	570	577	571	378	251	357	332	335	314	417	331	399	347	600	579	379	345	142	144	258	432	263	266
RPS15aC	AT2G39590	0	0	1	0	0	0	1304	835	1	1	1	0	0	3	0	0	0	0	0	1	0	0	209	267	4	40	0	0	0	3	1	1	1	2	6	12	36	26	305	298	0	0	0	0	0	0	0	0
RPS15aD	AT3G46040	4560	4558	198	198	65	89	3605	3081	5043	3810	5318	5508	1724	2118	1375	1485	1376	1095	2512	2309	3459	3194	3330	3148	3627	4460	4923	4669	2728	2094	2331	2209	2238	2203	2804	2326	2453	2791	5284	5148	1570	1516	1646	2262	2501	3727	1489	1542
RPS15aE	AT4G29430	610	534	22	23	10	32	758	818	1040	782	1007	931	655	659	473	485	299	317	382	363	615	621	686	689	670	770	935	842	566	379	509	571	588	550	768	663	686	758	1045	1102	352	368	154	223	408	606	392	297
RPS15aF	AT5G59850	8143	8473	212	202	64	149	5851	4729	8531	6862	8055	8365	4546	5577	2042	2530	1555	1427	3386	3332	5344	4975	5166	5279	6424	6936	8599	8217	4792	3519	4423	4300	3984	4023	5386	4217	4792	4891	7617	7286	2593	2686	1023	1224	5417	7482	3756	3524
RPS16A	AT2G09990	2681	2547	183	144	63	105	3344	2852	3888	3367	3577	3644	1729	1932	1213	1269	834	746	1589	1635	2361	2248	2510	2699	2512	2707	3349	3243	2080	1390	1827	1782	1594	1758	2710	2197	2243	2226	2991	3196	1828	1755	799	1055	1955	2677	1670	1542
RPS16B	AT3G04230	399	448	21	25	15	15	1464	969	644	552	288	290	422	419	179	185	185	168	204	222	540	503	309	334	261	334	311	295	404	342	292	261	267	272	347	303	364	309	650	747	340	345	297	379	104	178	161	143
RPS16C	AT5G18380	16010	16486	886	888	313	604	16275	12421	21407	20060	20916	20678	9747	11068	5080	5298	4390	3867	8248	8482	14591	14181	12585	13553	15253	14409	20826	20592	13804	9546	10907	10479	9186	10151	15078	12624	12480	12529	15572	15995	9508	9098	7522	9711	11803	16207	8278	7573
RPS17A	AT2G04390	1757	1760	126	108	83	139	1765	1601	1969	1721	2096	2124	1341	1435	893	805	555	491	936	971	1299	1279	1464	1455	1527	1902	2110	2101	1214	899	1035	1037	1079	987	1435	1217	1220	1281	2460	2484	830	832	350	494	1074	1498	795	706
RPS17B	AT2G05220	3456	3279	125	105	106	183	2081	1923	3075	2413	3228	3294	2058	2351	1141	1236	733	652	1739	1885	2001	2045	2425	2646	2780	3330	4029	3876	1978	1445	1890	1839	1828	1801	2168	1964	2114	2134	3934	3976	1393	1434	482	593	1821	2643	1466	1214
RPS17C	AT3G10610	2524	2762	56	63	23	47	2877	2397	2644	2169	2569	2570	1071	1247	587	621	269	251	976	902	1810	1803	1679	1736	1722	1957	2948	2625	1595	1242	1378	1346	1221	1230	1608	1365	1559	1632	2494	2528	1081	990	502	601	1521	2235	1017	826
RPS17D	AT5G04800	4093	3862	461	445	437	647	4421	4121	4246	3654	4179	3974	3321	3336	1957	2031	1434	1333	2577	2505	3489	3215	3258	3646	4001	3839	5554	5489	3051	1945	3105	2755	2311	2690	3692	3094	3028	3141	4387	4562	2224	2392	779	932	3031	4444	2397	2178
RPS18A	AT1G22780	9313	9349	209	242	87	184	5834	4946	8722	6750	7901	8502	4330	4819	2707	2999	1524	1418	4235	3952	7255	7056	5454	5777	6609	8147	9291	8376	5841	4106	5306	5171	4306	4497	5581	4802	4856	5483	9596	9440	4129	3987	1546	1971	5208	7432	3745	3384
RPS18B	AT1G34030	6470	6489	190	192	64	98	4199	3024	5440	4382	5056	5368	3445	4025	1657	1848	1422	1196	2292	2344	5107	5300	3668	3729	4208	5399	5819	5225	3814	3271	3527	3531	3682	3229	3678	3208	3398	3620	6364	6346	2929	2727	1483	1664	3099	4497	2860	2487
RPS18C	AT4G09800	9781	9548	294	292	85	168	10742	7030	9840	8600	10690	11799	5364	5968	3540	3716	2818	2483	5961	5840	8374	8776	7685	7998	8340	10282	11015	10446	7347	6273	6309	6680	6969	6489	6910	6583	6990	7878	12056	12792	5947	5610	4882	6166	4662	6916	3713	3430
RPS19A	AT3G02080	10166	10035	329	286	89	171	9192	7033	11012	9295	9956	10546	5914	6848	3463	3807	2233	2045	5213	5373	7344	7163	6224	6774	7084	8390	9960	9019	6025	4582	5261	5115	5056	4946	6486	5650	5713	6411	11122	11457	5418	5284	2858	3729	5889	8275	4190	4036
RPS19B	AT5G15520	846	874	21	30	12	31	1548	1120	1295	897	939	907	587	659	476	518	249	213	436	401	857	779	742	812	730	857	856	870	736	551	619	633	678	636	785	737	680	769	1347	1456	505	475	187	173	335	580	307	272
RPS19C	AT5G61170	10471	10966	236	226	92	171	6311	5520	9823	7553	8280	8591	5421	6236	3013	3403	1975	1742	3990	4007	6886	6655	5866	5921	7266	7787	10514	9440	6058	4497	5780	5445	4908	4826	6774	5522	5769	5851	9803	9651	4121	4212	1395	1650	5654	7906	4360	3836
RPS20A	AT3G45030	6038	5973	84	81	31	38	2731	2267	5077	4060	4774	4834	1959	2383	1156	1263	955	863	2971	2872	3905	3930	3058	3359	3337	4275	5418	4866	3197	2428	2922	2915	2731	2570	2911	2786	2938	3224	5876	6374	2586	2500	1513	1782	3258	4836	2683	2321
RPS20B	AT3G47370	4749	5217	117	111	70	101	2642	2186	4443	3130	3232	3474	2731	2898	1366	1510	961	823	1438	1399	3478	3498	2424	2427	2815	3504	4109	3671	2990	2254	2394	2282	2300	2017	2829	2372	2385	2602	4608	4526	2444	2288	801	1117	2372	3272	2222	2082
RPS20C	AT5G62300	8820	8627	338	349	96	265	6435	5946	8055	6493	8572	8788	4610	5084	3131	3383	2273	2101	4845	4697	6045	6498	6679	6930	6907	8441	10000	9056	5631	4272	5321	5249	4529	5013	5537	5092	5736	6038	11128	10854	4319	4057	2176	2523	4745	7164	3680	3373
RPS21B	AT3G53890	9181	8637	451	420	182	295	6598	5464	9315	7174	9160	9897	8185	8830	4548	4718	2274	2128	4637	4615	7626	7209	6658	6548	7696	8934	11040	9915	6688	4273	6963	6968	4945	5425	6231	5818	6340	6911	11692	11255	4451	4508	1363	1450	5375	7991	4046	3934
RPS21C	AT5G27700	9292	8249	290	258	159	275	5918	5123	7867	6095	7895	8285	5041	5448	3119	3274	2109	1819	4368	3859	7204	7229	5801	5536	6294	8438	8708	8034	5705	4291	5248	5209	4475	4453	5567	5210	5166	5761	10505	11000	5328	5093	3443	3906	3978	6002	3414	3192
RPS23A	AT3G09680	13	9	0	3	3	1	2498	1738	44	26	15	18	16	10	4	4	7	2	6	5	49	34	364	466	33	67	36	31	38	22	18	13	16	25	69	93	186	185	613	673	1	3	4	9	14	16	6	7
RPS23B	AT5G02960	18457	18444	571	496	197	344	14542	10190	16786	13669	16886	18149	11269	13115	5784	6194	4024	3837	8887	8698	13438	13012	12289	12620	14296	17522	19873	18629	12239	9997	10834	10447	11091	9778	11391	10206	11093	11850	17087	17205	8169	8086	3908	4742	10917	15526	8611	8041
RPS24A	AT3G04920	12232	11937	260	256	125	304	9044	6719	10544	8646	11267	11856	5721	6569	3386	3562	2048	1880	4973	4785	8690	9068	7561	7823	8773	10352	12152	11439	7602	6498	6936	7058	6460	6315	7423	6840	7253	7914	11892	12369	5874	5284	2484	2972	5484	8534	4188	4082
RPS24B	AT5G28060	15897	15552	252	186	128	258	8149	6007	12254	9532	11447	12178	6254	7500	3498	3852	2749	2547	6525	6007	9382	9716	8446	8721	9384	12215	12584	11442	8265	7262	7436	7923	8136	7493	8240	7873	8099	8699	12915	14033	9577	8549	4460	5705	7493	11372	5464	5291
RPS25A	AT2G16360	9	9	2	1	0	1	238	317	8	6	8	10	8	0	1	3	2	2	1	0	3	5	49	78	21	33	8	12	3	3	1	5	14	8	67	50	64	73	189	210	4	7	3	1	2	2	0	0
RPS25B	AT2G21580	8749	7971	275	294	112	220	5617	5311	8743	7361	8035	8490	4806	5049	2537	2819	1652	1516	3830	3814	6318	6364	5267	5521	6341	7693	8845	7898	5332	4124	4906	4721	4809	4487	5633	4988	5052	5241	8786	8985	4200	3924	1848	2159	3923	5956	3131	3079
RPS25D	AT4G34555	967	993	80	77	67	65	1065	972	1459	1052	1118	1051	730	698	670	602	339	248	412	417	943	987	893	927	889	1071	1441	1311	953	671	805	821	751	687	827	761	816	772	1503	1522	664	636	287	358	536	832	470	459
RPS25E	AT4G39200	16431	15682	483	498	232	469	9041	8263	15700	12157	14860	14507	7392	7878	4906	5155	3155	2808	8391	7747	10617	10648	10527	11424	12135	14818	17823	15685	9524	7477	8387	8328	8495	8006	10648	9478	9939	9971	16776	16845	8677	8173	4956	6182	9341	13542	6398	5699
RPS26A	AT2G40510	4270	4246	169	205	114	191	3590	3271	4949	3757	4548	4375	2076	2327	1679	1699	1346	1244	1901	1853	4080	3890	3234	3393	3642	4644	5218	4628	3003	2134	2452	2320	2310	2247	3262	3027	3115	3087	5357	5382	2224	1975	1116	1166	2230	3258	1912	1764
RPS26B	AT2G40590	2654	2628	69	61	30	62	1586	1755	2916	1967	2320	2375	1116	1303	839	947	640	581	1120	1036	2024	1905	1872	2007	2129	2331	2755	2504	1723	1165	1451	1497	1366	1465	2043	1824	1868	1988	2947	3157	1088	1159	609	665	1507	2198	1321	1234
RPS26C	AT3G56340	7792	8073	279	253	142	345	5487	5446	8674	6710	7954	8376	4664	4957	2773	2879	1746	1644	3924	3827	6124	5971	5404	5578	6281	7554	8337	7733	5174	3686	4513	4407	4207	4145	5795	4777	4948	5006	9787	9878	3661	3704	1326	1749	4728	6463	3788	3230
RPS27A	AT2G45710	980	900	111	108	37	50	1771	1328	1054	802	1074	1042	718	720	507	477	333	255	452	409	842	851	982	1055	956	1297	1500	1284	822	614	800	821	760	738	859	825	948	1030	1682	1772	478	492	296	369	594	953	561	530
RPS27B	AT3G61110	9309	7727	577	532	142	215	6694	6370	8933	7292	8982	8914	5651	5852	3554	3459	2630	2232	4507	4184	6861	6834	6617	6621	7491	9538	10564	9706	6348	4392	5657	5555	4653	4926	5558	5193	5968	6426	10000	9830	4050	4142	2679	2916	4429	6642	3684	3419
RPS27D	AT5G47930	11283	10844	455	444	224	412	5622	5883	10861	8673	10634	10270	6448	6746	3708	3873	2277	2123	4491	4327	8428	7928	6842	7023	8152	9744	11767	10889	6978	4527	6736	6628	5309	5656	7761	6535	6685	7062	11206	11006	4737	4705	2118	2437	5616	8155	4537	3978
RPS27E	AT3G61111	0	0	0	0	0	0	8	6	0	1	1	0	1	0	0	0	0	0	0	0	0	0	2	7	0	1	0	1	1	0	0	0	1	1	0	1	0	0	1	3	0	0	1	1	1	0	0	0
RPS27aA	AT1G23410	243	244	7	6	6	18	1133	949	361	286	212	184	106	149	122	115	32	45	80	94	212	221	286	385	332	438	666	568	211	172	166	185	226	186	309	247	329	354	700	837	28	15	6	9	216	332	140	131
RPS27aB	AT2G47110	13159	13869	366	379	96	239	9581	7348	12238	10103	10085	10374	5937	6823	2908	3238	2622	2328	5079	5121	8264	8118	7581	8056	8961	11504	12743	11744	7106	6201	6157	6212	6978	5834	7654	6650	7160	7015	12094	12763	6585	6483	3940	5239	6689	9221	4398	4171
RPS27aC	AT3G62250	14522	15504	794	689	332	530	13611	10250	14856	12986	14575	14571	10052	11447	4801	5449	3289	2985	7324	7604	9354	9631	9380	9574	11190	13390	16537	14520	8522	7088	7325	7415	8063	7016	8835	7609	8846	8754	15510	15430	5473	5466	3351	4386	7340	10671	5728	4962
RPS28A	AT3G10090	1223	1022	56	57	18	29	1374	1294	1567	1168	1308	1444	859	799	524	472	582	463	632	600	1438	1523	852	869	899	1018	1421	1333	1027	777	963	949	613	730	776	740	776	911	1559	1574	905	777	667	649	561	854	599	628
RPS28B	AT5G03850	7158	6448	288	281	149	225	6799	5072	7028	5694	6789	6738	4624	4884	2390	2623	1650	1488	3163	2955	5294	5449	4705	4584	5526	6833	8035	7216	4700	3746	4395	4314	3867	3786	4320	3895	4386	4628	8080	8027	3725	3637	1786	2002	3792	5856	3154	2973
RPS28C	AT5G64140	5450	5042	213	153	72	170	3918	3841	6078	4895	5918	6218	3621	3944	1873	1999	1126	940	2432	2263	4211	4026	3698	3675	4542	5576	6503	5672	3660	2588	3587	3349	2846	3157	3642	3295	3402	3762	6436	6424	2379	2200	615	754	3057	4514	2302	2082
RPS29A	AT3G43980	1291	1119	54	39	17	29	1906	1553	1619	1242	1257	1474	1004	1121	593	567	428	344	793	796	1344	1339	913	939	942	1142	1396	1224	1089	634	950	957	625	749	932	845	805	1032	1709	1792	1083	1077	572	724	1070	1353	935	787
RPS29B	AT3G44010	7366	6690	349	377	229	329	5900	5002	6346	5012	7127	7761	5153	5770	2730	2671	1903	1663	3379	3158	5341	5200	4664	4304	5573	5832	7688	6393	4524	2996	4363	4195	3099	3637	4155	3921	3927	4638	6838	6792	3870	3701	2363	2623	3889	5737	2927	3172
RPS29C	AT4G33865	8004	6800	547	511	239	353	6782	5215	8033	5936	6991	7487	6797	7517	3772	3769	2879	2400	5067	4764	6444	6178	4253	4269	5309	6423	6958	6154	4480	3032	4109	3990	3206	3473	4410	3854	3775	4089	9508	9634	5546	4974	2116	2511	5018	7705	4066	3990
RPS30A	AT2G19750	3704	3429	142	108	33	89	2711	2301	3420	2644	2951	3010	1860	2075	1053	1087	900	840	1572	1397	2337	2436	2160	2213	2387	2935	3503	3089	2120	1699	1948	1887	1946	1769	2119	1950	2196	2320	4142	3989	1419	1385	958	1131	1769	2694	1394	1346
RPS30B	AT4G29390	3899	3695	252	231	113	216	3717	3259	4462	3366	3356	3473	3179	3382	1788	1818	1341	1105	1872	1803	3156	3060	2458	2676	3026	3688	4062	3543	2545	1828	2068	2022	2219	2007	2639	2432	2298	2396	5293	5216	1795	1795	1097	1406	2945	4078	2124	1907
RPS30C	AT5G56670	8291	7080	346	293	161	229	4335	4025	7522	5698	7660	7951	4684	4822	2771	2900	1659	1532	3724	3181	5799	5553	4886	4731	6043	6700	8339	7526	4908	3272	4687	4461	3737	3897	4531	4107	4336	4845	7531	7326	3834	3591	1093	1354	4512	6642	3693	3207
RACK1A	AT1G18080	20809	22468	965	968	340	702	17133	12006	18740	18316	19789	20208	10717	12309	5363	5920	4483	4248	8706	9662	13524	13135	13863	13981	16856	17063	24245	23172	13480	11444	11670	11329	12318	10966	15967	13042	13798	13425	15259	15117	8569	8962	5434	7181	12616	17865	8029	6932
RACK1B	AT1G48630	6596	6772	136	113	53	85	5453	3822	5160	4807	5350	5605	2856	3485	1221	1283	552	593	1984	2148	3923	4128	3412	3468	4065	4376	6184	5476	3282	2936	2843	2860	2836	2505	3454	2966	3535	3519	5167	5042	2102	2205	619	761	3751	5366	2870	2400
RACK1C	AT3G18130	4145	4852	101	85	36	102	3714	2522	4337	3969	3074	3098	2125	2769	932	1043	701	724	1930	1914	3073	2984	2259	2271	2667	2883	3842	3571	2519	2376	2419	2363	2360	2016	2834	2322	2390	2421	3509	3556	1286	1212	436	587	2523	3722	2225	1763
RPLP0A	AT2G40010	520	666	47	40	94	178	1857	1415	581	424	382	381	411	627	145	204	61	64	262	351	464	415	584	705	392	516	584	484	337	385	334	343	633	512	1062	888	884	857	1215	1321	121	145	27	40	617	805	292	229
RPLP0B	AT3G09200	22961	26110	1156	1119	373	647	21501	13830	20968	18333	19521	20735	12099	14819	5608	6244	4738	4542	11141	12129	17151	17226	14418	14416	15997	18438	21830	19789	14732	14719	11357	11230	14218	11060	14546	11990	13854	13484	22682	22676	7053	7030	4775	6378	14456	20100	9657	8488
RPLP0C	AT3G11250	2749	2757	83	63	30	48	2291	1649	2881	2486	2908	3038	1311	1593	787	785	504	440	900	955	2014	2123	1878	2018	2112	2432	2983	2783	1928	1773	1567	1531	1777	1518	1987	1715	1952	2113	2518	2568	987	924	646	877	1127	1728	929	808
RPLP1A	AT1G01100	12300	10975	462	458	141	278	10760	7422	12991	10686	13437	13592	6734	7257	4113	4294	2083	2000	5681	5494	9240	9276	9737	9376	11496	14632	15603	14829	9694	8850	7758	7618	8642	7066	8569	7818	8609	9082	13375	13410	4996	4786	3290	4052	6437	9026	4633	4232
RPLP1B	AT4G00810	5282	5085	488	414	570	923	7064	5322	5632	4391	4150	4180	4015	4022	2239	2287	1769	1524	3428	3329	4337	4423	3686	3822	4144	4806	5219	4808	3826	3117	3198	3283	3288	3089	4421	3824	3887	3921	6522	6679	2664	2609	1050	1161	4948	7059	4464	3732
RPLP1C	AT5G47700	10563	11017	386	317	138	256	11539	9213	14337	11423	11994	12714	7537	9137	4245	4678	2444	2223	6189	5840	11270	10496	8562	9532	10497	12364	14130	13204	9412	6732	7846	6965	6961	6644	9315	7885	7848	8281	14127	14542	5876	5457	2530	3298	8630	12023	6275	5707
RPLP1D	AT5G24510	11	11	0	0	0	0	0	0	2	2	2	0	0	0	0	0	3	1	0	1	3	2	2	1	2	1	2	0	3	1	0	2	4	4	3	0	1	3	4	0	116	114	4	7	1	5	5	1
RPLP2A	AT2G27710	18805	18963	293	236	113	184	6151	5161	14631	11840	12239	13419	7810	8643	3810	4175	2524	2473	6361	6072	11043	11068	8683	8558	11537	13221	16473	14785	9631	8179	8962	8701	8603	7505	8772	7228	8232	8411	12857	12641	6921	6657	2206	2774	10104	14804	7020	6143
RPLP2B	AT2G27720	15076	14342	397	390	118	207	10863	7498	13179	10603	12513	12950	7255	8591	4332	4594	2668	2613	6873	6656	10575	10577	9318	9436	11138	14626	15943	14142	9759	8651	8550	8336	8913	7569	8759	7825	8727	8755	16193	16126	7752	7232	3549	4388	9375	13345	6271	5897
RPLP2C	AT3G28500	4993	4744	296	334	178	319	6142	4712	7174	6329	7681	7953	5341	5682	2417	2574	1420	1295	2622	2675	4215	4402	4650	4549	5935	8251	8568	7696	4340	3352	4012	4117	4372	3824	4629	4017	4425	4703	6676	6509	1101	1007	159	172	7	19	8	9
RPLP2D	AT3G44590	2071	2064	86	67	53	99	1856	1405	1799	1490	1765	1770	1262	1395	633	622	394	355	830	826	1489	1334	1077	1194	1370	1767	2011	1734	1103	1063	1049	1014	1094	909	1114	1062	1117	1213	2209	2395	676	638	255	303	965	1406	747	681
RPLP2E	AT5G40040	25	18	2	7	12	33	2774	1920	77	62	72	56	3	1	7	7	4	1	2	2	27	37	234	312	28	83	24	17	37	48	42	56	143	175	506	435	558	537	957	1090	0	0	2	3	0	3	0	0
RPLP3A	AT4G25890	2176	1995	80	55	35	74	1664	1024	1975	1448	1405	1554	1744	1996	842	917	483	468	792	771	1463	1430	1165	1140	1264	1759	1855	1691	1233	1129	1086	1140	1317	1150	1292	1126	1198	1224	2179	2203	1794	1653	280	355	1012	1375	1028	956
RPLP3B	AT5G57290	12806	11685	495	469	176	346	9216	8682	13770	11417	13217	13051	8440	9213	4298	4434	3315	2685	5551	4873	9500	8829	8548	9260	11396	12440	16470	14959	7645	5658	7864	7240	6915	7024	9343	7966	7993	8268	12412	11816	6928	7625	2182	2577	7517	10681	6229	5905
RPL3A	AT1G43170	41769	45847	971	990	360	656	29087	21523	36433	35857	36367	37581	17963	20978	8793	9526	6429	6244	13700	15701	23905	23387	23439	26031	28534	30178	40554	38501	22204	19336	19815	20292	23155	19506	25367	21761	22814	23324	27410	27852	14091	14138	10676	13879	21289	30360	13062	11480
RPL3B	AT1G61580	735	941	126	134	27	80	1368	1337	869	725	757	763	649	658	477	545	381	383	414	423	660	645	816	908	716	901	935	874	605	484	468	485	625	481	721	583	775	675	940	1016	376	340	426	416	804	1209	877	688
RPL4A	AT3G09630	13693	15383	749	731	244	450	12932	9436	13774	12736	13082	13393	7825	8521	4034	4069	2883	2886	5286	5915	8824	8856	8373	8636	9935	11027	13031	12429	8175	7936	6886	6836	8449	6438	8922	7323	7960	7593	11116	11721	5058	5087	3316	4367	7775	11521	5530	4739
RPL4D	AT5G02870	20507	22791	710	690	205	410	16312	13367	19251	18597	21043	20385	10020	11769	5460	5633	4024	4016	7994	8569	12938	12246	13925	14811	16828	16320	22223	22592	12469	10724	11517	11022	11521	10511	15722	12431	13234	13427	14518	14203	7557	7664	4284	5292	14356	21636	8909	7831
RPL5A	AT3G25520	25787	27375	498	484	239	462	14706	11520	21466	17287	19321	21370	11416	13060	6669	7055	4593	4505	11172	11323	16523	16603	14552	14958	17248	19950	23706	21486	14137	12767	12835	13010	13983	12002	14683	12542	13994	14483	19123	19495	9307	9067	4261	5377	14536	20797	10824	9708
RPL5B	AT5G39740	20248	21869	377	405	170	288	11924	9338	18548	13957	16621	18280	8333	9464	4774	5198	3476	3491	8105	8217	12999	13054	12152	12522	13551	15431	19535	17083	11619	10170	10159	10123	11657	9486	11957	10459	11567	11882	18059	17911	6418	6499	3666	4683	10829	15423	7585	6911
RPL6A	AT1G74050	8091	8357	307	242	174	301	5877	4297	7163	5902	6838	7076	4456	4713	2668	2839	2229	2184	4754	4761	5678	5986	5629	5682	5800	7790	7499	7111	5481	4928	4511	4558	5271	4851	5514	4940	5087	5204	8391	8843	4612	4321	3061	3995	5159	7691	4709	4215
RPL6B	AT1G74060	8805	9058	300	338	129	244	8456	6312	10073	8687	10376	10708	4842	5429	3095	3335	2750	2528	4098	4491	7016	7171	7455	8049	8183	10054	11165	10483	6905	5201	5951	5808	6202	5777	7029	6363	6185	6902	10862	11910	4164	3991	2914	3754	4996	7402	3987	3763
RPL6C	AT1G18540	15984	16414	545	491	172	266	10048	7977	14509	11636	13472	13788	7425	8498	3956	4260	2362	2486	6268	6513	9065	8781	9390	9607	11281	13702	14879	14170	8969	7820	7326	7217	8844	7147	8899	7158	8546	8302	15790	15373	4545	4563	2368	3013	9128	13255	5442	4622
RPL7A	AT1G80750	2152	2511	80	74	21	26	1767	1374	2326	1668	2056	2210	735	685	624	550	441	425	759	692	1748	1784	1586	1834	1617	2025	2440	2121	1475	1225	1289	1354	1320	1121	1379	1189	1291	1340	2377	2440	616	741	694	883	1042	1495	961	792
RPL7B	AT2G01250	22571	23513	474	530	210	496	13655	10858	20327	17162	18187	18942	9508	11385	5127	5586	4320	4146	8922	9472	13764	13358	12567	12077	14378	16778	21688	19560	11981	10833	10364	9838	12918	10632	12474	11006	11713	11942	19271	19154	8524	8812	3469	4428	13659	20458	9725	8688
RPL7C	AT2G44120	10589	11016	561	483	62	116	6142	4820	9019	7140	8001	8782	3661	4546	2260	2643	2186	2196	4475	4519	8118	7749	6059	6511	7448	8993	10429	9361	6386	5903	5514	5506	5577	4923	6054	5166	5791	5858	10116	10513	4138	3983	2501	3188	5586	8271	3973	3643
RPL7D	AT3G13580	3576	3497	210	175	99	159	2985	2459	4021	3209	3737	3899	1609	1865	1523	1579	1312	1102	2336	2099	2792	2914	3099	3361	2807	3668	3771	3651	2751	2526	2460	2445	3029	2519	2968	2833	2735	3070	4229	4697	2249	2193	3962	5292	1778	2681	1332	1238
RPL7aA	AT2G47610	15414	16612	696	757	255	478	12482	9200	13809	11417	14461	15567	7284	8364	4232	4696	2755	2868	6007	6338	10176	10627	10293	10755	11811	14427	17150	15536	9285	8536	7729	8160	9537	7683	8795	7786	9070	8886	15101	15454	5463	5049	3385	3893	7881	11292	5283	4815
RPL7aB	AT3G62870	21009	20737	459	462	146	271	11447	9463	17526	14511	16379	16991	8056	9516	4696	4871	3879	3770	8370	8490	13852	13485	11159	12637	12692	13361	18093	16513	11633	9613	10352	10562	10034	9463	11191	10075	11374	11748	16960	17303	7370	7272	5760	6863	10138	14803	7286	6632
RPL8A	AT2G18020	17153	17994	672	749	242	508	14861	11579	20152	18015	18263	18841	11551	12682	5613	6149	3929	3628	8217	8686	12896	12612	11053	11345	13759	16056	20763	18544	10711	9191	9260	8999	10156	8495	12276	9792	10945	10103	16995	16603	7096	7315	3570	4865	11545	16176	7964	6874
RPL8B	AT3G51190	1	0	0	1	0	0	1035	623	1	1	1	0	2	0	0	0	0	1	0	0	0	1	132	185	9	29	0	0	0	1	0	2	3	5	6	6	15	4	152	134	1	1	1	7	0	0	0	0
RPL8C	AT4G36130	6925	7698	329	337	191	437	7446	5966	8355	6789	7713	7431	3246	3618	2019	2109	1267	1246	3044	3108	4977	4869	5163	5498	5732	7020	8626	7975	4373	3705	3906	3873	4373	3726	5678	4751	4882	4873	8198	8775	2711	2739	1515	2158	4161	6039	3207	2675
RPL9B	AT1G33120	2206	2662	134	112	45	70	1943	1132	2337	1639	1724	1932	1535	1700	742	800	616	554	1229	1200	1635	1812	1351	1364	1513	2387	1705	1639	1403	1645	1165	1087	1738	1150	1245	1130	1265	1199	3297	3468	912	856	660	923	1450	2074	1196	1113
RPL9C	AT1G33140	3326	3925	218	189	81	151	3257	1860	3276	2556	2488	2794	2643	3343	1272	1207	965	909	1800	1785	2433	2500	1955	1891	2104	3286	2500	2217	2025	2498	1596	1578	2519	1733	1835	1507	1840	1686	4819	4847	1596	1510	1098	1520	2049	2924	1713	1664
RPL9D	AT4G10450	2840	2933	80	76	13	23	3792	2561	2879	2278	2811	2990	947	1284	510	593	432	431	1364	1234	2114	2286	1806	1829	1791	2091	2909	2488	1829	1591	1539	1537	1565	1343	1597	1379	1627	1668	2916	2767	718	749	608	800	1867	2835	1363	1100
RPL10A	AT1G14320	27209	28246	3109	3018	1781	2643	19811	16137	30015	25975	23694	25059	18499	21071	10540	10751	8219	7180	12043	12520	23606	22364	17291	17433	20802	21904	29146	27603	20795	15580	16954	15740	16342	15135	20580	16819	16691	16649	22129	21413	14156	14151	7307	9100	19529	27249	14471	12792
RPL10B	AT1G26910	814	771	257	234	70	143	1640	1298	912	758	830	956	457	489	233	250	188	166	255	270	688	641	619	639	647	701	1037	902	587	503	564	504	570	523	781	639	696	752	995	1032	427	382	118	134	397	565	306	311
RPL10C	AT1G66580	7942	8022	2372	2086	1170	1045	11331	7809	8626	7109	7896	8643	3958	4490	2892	2935	2475	2365	3945	4126	6451	6413	6329	6519	6649	7780	9051	8013	5648	5230	4840	4874	5799	4509	5539	4911	5707	5705	9945	10133	2421	2263	1603	2001	4151	6032	2863	2570
RPL10aA	AT1G08360	13385	13520	446	400	177	335	11290	8389	11564	10176	11582	12304	6812	7929	3853	4217	2849	2818	6330	6450	9423	9129	8600	8842	9627	11823	12789	11973	8374	7091	7463	7444	7791	7006	8193	7226	8091	8773	13949	14282	5484	5298	3115	3913	6325	9492	4939	4458
RPL10aB	AT2G27530	17896	18758	645	614	179	343	12219	9054	13876	11187	15227	16187	8886	10599	4535	5040	3180	3198	8481	8409	12509	12240	10862	11265	12390	13887	16851	15509	10477	8657	9809	9834	9048	8705	10507	9749	10387	11412	16042	16414	8389	8142	5051	5488	10106	14377	7687	7100
RPL10aC	AT5G22440	6777	6678	73	66	40	100	4053	3352	4633	3671	4521	5059	1698	2126	890	962	770	674	2072	2000	3979	3836	3143	3291	3632	4027	5637	5046	3215	2742	2618	2739	2403	2431	2821	2666	3181	3200	4822	4778	1690	1600	909	995	2721	3872	1935	1776
RPL11A	AT2G42740	834	847	15	14	16	17	754	587	741	574	824	931	180	197	99	90	58	74	376	344	539	539	619	679	669	769	1017	943	415	385	365	434	385	352	478	413	556	561	1009	1043	342	353	188	277	352	524	272	235
RPL11B	AT3G58700	2547	2462	90	82	20	43	2463	2156	2630	2197	2164	1936	1570	1535	770	845	572	570	1040	1089	2106	2033	1589	1802	1792	1892	2560	2366	1826	1249	1759	1681	1319	1335	1747	1506	1523	1783	2455	2630	1397	1377	746	901	1561	2222	1325	1196
RPL11C	AT4G18730	9834	10081	208	189	70	152	6840	4539	8070	6454	7406	7888	4654	5618	2319	2702	1728	1572	3992	3826	7933	7670	5146	5189	5928	7113	8782	8019	6070	5214	5056	5018	4943	4308	5609	4976	5244	5345	6862	7127	4326	3942	2508	3130	5212	7259	3845	3710
RPL11D	AT5G45775	9250	9546	158	156	53	120	7343	5277	8780	6740	9632	10087	3463	4314	2093	2411	1289	1231	3579	3333	6268	5912	6622	6519	7765	9202	11627	10470	5279	4475	4837	4868	5022	4447	6165	5096	5683	6154	9631	9819	2730	2589	1507	1891	4624	6377	3093	2883
RPL12A	AT2G37190	11070	11085	161	153	69	111	8223	5935	9732	7910	8586	8983	3971	5095	2003	2170	1217	1187	3931	4105	6141	6189	5628	5817	6553	8385	9610	8838	5281	4514	4685	4603	5163	4388	5642	5111	5460	5525	9125	9643	4791	4609	1842	2658	6331	9084	4530	3822
RPL12B	AT3G53430	11533	12121	625	692	186	432	12700	7550	10119	8788	9445	10513	8237	9978	3538	3526	2603	2359	4716	5462	8441	8468	6804	7304	7788	9940	10600	10041	7152	7080	5705	5942	6997	5673	6824	5863	6518	6411	11914	12558	5352	5237	2775	3162	6306	9414	5377	5043
RPL12C	AT5G60670	3955	3735	58	51	19	60	3368	2860	4168	3482	4523	4583	1882	2594	875	1076	518	579	2058	1950	2589	2463	3096	2995	3353	4158	4896	4515	2532	2030	2325	2340	2290	2134	2929	2469	2713	2850	4096	4154	1562	1518	460	583	2564	3697	2080	1721
RPL13B	AT3G48960	0	0	0	0	0	0	124	98	0	1	0	0	1	1	0	0	0	0	1	0	2	0	22	34	5	6	2	4	3	2	0	1	3	0	2	2	4	6	40	53	8	16	0	1	0	0	0	0
RPL13C	AT3G49010	17969	19129	419	409	137	238	10720	8468	15226	12971	15535	16463	8269	9290	4002	4474	2817	2824	6893	7363	12247	12276	10360	10429	12429	14844	17909	16408	10876	8947	9358	9117	9269	8256	10090	8454	9442	10036	15631	15040	5996	6320	2764	3498	9362	14194	6933	6422
RPL13D	AT5G23900	4237	4484	152	139	89	262	7401	5054	4682	3845	4033	4460	3187	3385	2052	2076	1371	1319	2705	2932	3405	3488	3767	3833	3592	4907	4513	4311	3002	2866	2844	2976	3366	2821	3515	3181	3389	3480	6119	6403	2888	2448	2088	2626	2768	3993	2250	1880
RPL13aA	AT3G07110	7983	8399	138	127	51	87	5644	3715	8002	6672	6296	6555	3429	4383	1653	1890	1321	1141	2965	3010	6128	6040	4124	4301	5215	5952	6625	6550	5159	4535	3895	3868	3916	3528	4708	3995	4156	4255	6369	6485	3018	3127	1649	2131	4736	6544	3488	2994
RPL13aB	AT3G24830	15787	15976	378	383	159	283	12692	10140	19495	15684	17164	16962	8347	9711	5161	5723	3387	3188	7426	7810	12160	11608	11304	12252	13907	14914	18570	17473	10823	8832	8891	8704	9105	8675	13010	10746	10633	10799	16908	17683	8589	8258	5002	6758	11464	16178	7233	6603
RPL13aC	AT4G13170	2870	2913	61	61	12	26	2453	1961	2373	1892	1902	1939	984	1315	558	624	653	602	1406	1488	1799	1704	1439	1710	1626	1749	2495	2183	1492	1301	1199	1182	1313	1216	1725	1475	1748	1711	2815	2719	1149	1108	531	646	2065	3019	1690	1322
RPL13aD	AT5G48760	3811	3935	138	108	40	81	3020	2666	4612	3429	4503	4336	1248	1361	999	1181	825	764	1952	1835	3243	3173	3013	3130	3288	3438	4675	4416	2654	2133	1970	2114	2145	1895	2676	2311	2775	2698	4412	4468	1262	1314	889	1046	1862	2658	1389	1291
RPL14A	AT2G20450	5011	4735	119	130	45	65	4352	3938	5695	4373	3830	3882	1946	2125	1376	1356	1066	955	2304	1989	4238	4119	3444	3807	3764	4082	5477	4988	3420	2542	3223	2923	2513	2742	3391	2926	3262	3320	4560	4656	1511	1539	822	932	4087	6411	3508	3217
RPL14B	AT4G27090	29829	33224	880	932	337	527	19142	15251	33535	26374	31922	32441	13759	15326	8423	8990	6458	5789	13772	13459	23300	22503	23833	26059	27436	29265	40321	38515	21577	17260	20176	18867	19492	18529	25045	22225	21512	23418	31780	33928	16339	15448	9553	12692	17477	24969	11324	10395
RPL15A	AT4G16720	15204	16253	471	390	148	265	12418	10795	17883	14613	16664	16977	7613	8652	4346	4670	3506	3049	7243	7394	13897	13114	10820	11870	12682	12568	17192	16134	11374	9369	9257	8959	7883	8158	12417	10071	10478	10510	15373	15754	6832	7005	5204	6566	10814	15442	7734	7141
RPL15B	AT4G17390	12797	12696	450	476	218	507	12162	10616	15004	12179	13644	13865	8572	9648	5096	5586	2654	2599	6576	6693	10299	9664	8646	9124	10422	11833	15282	13434	8488	6651	7315	6795	6921	6771	9591	8074	8118	8194	14294	14423	7283	7326	2344	2934	9476	13392	6641	6084
RPL17A	AT1G27400	7909	8431	130	138	62	94	5215	4429	8059	5768	7368	7703	2754	3127	2012	2198	1121	1171	3902	3655	5799	5584	5285	5508	5872	7091	8481	7763	4649	3805	4187	3925	4224	3874	5038	4358	4778	4819	8498	8815	2602	2450	1051	1274	4394	6283	2917	2550
RPL17B	AT1G67430	19525	18838	503	490	185	317	10990	9609	16887	13156	16800	18018	10189	11254	5802	6443	3774	3472	8914	8311	14595	14276	11470	11643	13900	17689	18544	16388	11244	9107	10385	10055	10166	9390	11126	10183	10645	11244	19138	19255	9934	9617	4495	5033	11115	16187	8364	7974
RPL18A	AT2G47570	0	0	5	0	0	2	4	12	3	2	1	2	0	0	4	0	8	9	0	0	1	5	1	1	1	1	0	3	7	2	3	8	9	3	8	7	5	4	7	11	0	0	0	0	0	1	0	0
RPL18B	AT3G05590	22982	24276	925	909	344	761	18435	14496	22341	18454	24434	26271	13489	15727	7330	7740	4923	4483	10728	10646	19553	19459	16430	17596	19258	21288	26768	25435	17632	13010	14654	14295	14185	13981	17499	15331	16024	16901	27577	27874	11532	11159	4823	5898	15352	22626	10867	9734
RPL18C	AT5G27850	22015	22817	539	465	232	387	17483	12762	22360	18348	20980	22514	9963	12642	4789	5658	3335	3339	9006	8941	16346	15731	13183	13639	16086	18556	21788	20493	13347	9894	12092	11666	11422	10565	14432	11779	11836	13274	21995	21770	8749	8381	3938	5588	12577	18002	8484	7856
RPL18aA	AT1G29970	1583	1587	2571	2084	1878	1617	2926	2477	2156	1605	1668	1617	1506	1310	1213	1137	1199	982	921	966	2004	1853	1482	1706	1548	1756	1838	1731	1746	1360	1554	1488	1374	1250	1659	1363	1429	1566	2432	2446	1213	1128	1597	1982	1263	1758	1310	1171
RPL18aB	AT2G34480	18273	18738	896	852	263	471	16695	12284	17272	14799	19427	19651	11392	12351	5918	6543	4063	3789	9205	9661	11942	12590	11683	11455	12748	17280	17809	16584	11198	10059	9041	9138	11300	8889	10817	8816	10319	9872	20736	20500	8105	8059	4233	5299	9625	14272	7403	6643
RPL18aC	AT3G14600	8759	8955	262	194	78	139	5818	4989	9125	7315	8681	8479	3042	3802	2126	2311	1900	1702	4148	4036	6410	6343	5192	6219	5620	6789	7750	7534	5233	4287	4194	4334	4241	4237	5339	4717	4748	5000	9216	10193	3650	3319	3072	3909	4329	6169	2938	2692
RPL18aD	AT1G29965	1504	1460	160	136	159	207	2486	2035	1844	1389	1435	1369	940	974	599	552	405	371	544	568	1245	1117	1143	1266	1313	1462	1664	1542	1076	769	1029	1004	1113	976	1385	1119	1178	1301	2012	1987	712	638	379	439	1051	1516	1019	848
RPL19A	AT1G02780	32281	34666	1423	1358	532	1078	21091	15589	29452	22930	26257	27890	17612	18914	9461	10391	7502	6763	13916	14314	23211	22226	20319	20312	23659	30082	31877	29782	20234	17711	16270	16160	19365	15940	19765	16738	18194	18630	32205	32367	13086	12736	9488	12037	17511	24876	12156	11383
RPL19B	AT3G16780	4309	4566	122	120	123	179	3390	3170	4528	3318	3796	3590	1809	2042	1087	1111	697	700	1381	1236	2669	2576	2797	2989	3230	3255	5059	4448	2627	2018	2458	2438	2502	2359	3233	2683	2791	2742	3613	3635	1612	1533	482	632	2760	4046	2209	1858
RPL19C	AT4G02230	6243	6386	467	488	221	316	4565	4279	7836	6263	6093	6357	2620	2730	2509	2590	2238	2000	3265	2960	4901	4993	4485	4981	4859	5634	6058	5811	4208	3376	3919	3742	3920	3865	5368	4537	4276	4364	6082	6430	4308	4150	3970	5526	3067	4213	2526	2449
RPL21A	AT1G09590	7637	8343	301	313	129	176	6552	5937	10905	8316	9182	9540	4744	5262	2697	3029	1835	1493	3305	3333	7134	6628	6003	6445	7359	8337	9163	9122	6122	4466	4763	4708	4474	4537	6574	5185	5642	5391	9231	9410	3043	3047	1349	1663	5108	7064	3785	3202
RPL21C	AT1G09690	14198	14770	458	498	194	429	13816	12153	19090	16043	19902	19935	8035	9638	4844	5679	3102	2946	7902	8541	12235	11832	12596	13716	14388	16570	19875	19006	11052	7912	8500	8536	8791	8251	12998	10121	11168	10824	20602	20787	6482	6225	2901	3858	10865	15797	7440	6363
RPL21E	AT1G57660	4653	4575	128	126	63	111	3502	2779	4282	3526	3483	3607	2777	3472	1251	1435	871	957	2209	2267	3900	3628	2520	2604	2829	3347	4006	3563	2857	2431	2460	2533	2308	2317	2698	2438	2547	2702	4430	4560	2573	2465	1051	1213	2899	4292	2224	1915
RPL21F	AT1G57860	1793	1717	63	56	38	55	1349	1126	1939	1438	1621	1603	895	1283	523	628	607	459	1034	922	1589	1520	1144	1122	1235	1526	1660	1521	1198	914	965	930	1055	1003	1091	1015	1087	1113	2028	2116	874	861	413	498	1230	1850	1186	1057
RPL22A	AT1G02830	0	1	7	5	1	2	126	80	0	2	0	0	0	0	0	0	0	0	0	1	0	0	27	18	4	5	1	1	1	0	0	0	0	0	0	2	0	0	13	12	0	2	0	0	0	7	0	1
RPL22B	AT3G05560	9384	9832	344	336	119	193	8229	6293	9374	7057	10052	10127	6477	7214	3390	3692	2141	1961	4669	4939	6643	6412	6545	6684	7373	8768	10427	9367	6044	5362	5529	5257	5623	5062	6114	5389	6161	6196	10575	10738	4009	3877	1701	1976	6041	8967	5054	4455
RPL22C	AT5G27770	8721	8339	197	207	89	152	5608	4274	6900	5667	6311	6401	4197	4778	2031	2172	1864	1622	3244	3148	5251	5216	4120	4214	4616	5076	6594	6035	4599	3415	3899	3872	3787	3528	4251	3877	3788	4212	6252	6121	4818	4838	3014	3675	4129	6148	3481	3482
RPL23A	AT1G04480	6066	5965	302	277	191	344	5957	4327	7974	5661	6278	5764	2882	3358	2397	2693	1694	1506	3621	3189	6520	6397	4586	4947	5508	6676	7077	6521	5051	4037	4084	4007	4239	3728	5383	4614	4728	4465	8822	8970	3244	3101	1701	2044	5049	7221	3883	3545
RPL23B	AT2G33370	5020	5373	224	239	39	53	3393	2579	5566	4203	4146	4075	2270	2589	1132	1100	547	464	2164	1992	4157	4194	2847	3042	3448	4094	4462	4429	3514	2864	2617	2557	2636	2361	3183	2825	2898	3045	4897	5113	2612	2526	1067	1390	3260	4614	2219	1946
RPL23C	AT3G04400	23192	22563	497	491	176	315	15942	12660	23660	18642	23278	23513	11435	13288	7038	7728	4932	4328	11037	10472	16549	16803	15624	16274	18988	22221	26435	24649	14419	10432	12396	12179	12482	11755	16596	14297	14899	14918	23355	23548	12526	11505	8603	10243	15077	21999	9133	8190
RPL23aA	AT2G39460	16102	16181	409	418	159	293	8537	6849	13004	9568	13028	13831	8026	9744	4430	4949	2628	2457	6945	7197	10275	10043	9482	9744	11229	13986	15577	14073	8556	6890	8220	8285	8062	7028	8513	7819	8508	9019	17255	17132	5879	5717	2298	2660	7949	11592	5715	5411
RPL23aB	AT3G55280	5899	5842	128	143	78	182	5425	4242	5664	4427	4557	4940	3836	4377	2334	2512	1159	1112	2493	2451	4224	4281	3998	4194	4358	5342	5730	5065	3837	3391	3914	3877	4016	3632	3851	3494	3911	4248	7029	7290	2291	2180	953	1095	2691	4059	2320	1941
RPL24A	AT2G36620	8781	9212	195	165	130	309	6009	4948	8036	6268	7134	7622	4456	5208	2403	2727	1444	1402	4003	3715	5609	5353	5520	5652	6946	8282	8934	8172	5097	4434	4814	4804	5319	4969	5644	4856	5327	5364	8294	8209	3136	3244	814	920	6064	8915	4441	3850
RPL24B	AT3G53020	17079	17726	601	555	209	320	10007	9377	20720	15593	17839	18575	8373	8695	5609	5912	3885	3576	6692	6406	13446	12775	10703	11424	13382	15694	19381	17418	11522	8755	9865	9514	9549	8805	11176	9410	9837	10388	16899	16766	6716	6689	3933	5024	10223	14939	6742	6390
RPL24C	AT2G44860	3395	3706	190	174	56	92	2754	2373	3502	2531	3122	3204	1285	1528	984	983	981	788	1469	1236	3216	3106	2356	2639	2376	2546	3721	3416	2520	1887	2211	2325	1610	1799	2202	2071	2257	2396	3373	3525	1817	1715	1541	1760	2248	3282	1648	1551
RPL26A	AT3G49910	25374	24289	699	640	234	483	17372	14351	23659	21109	22936	24234	13863	15887	5887	6642	4139	3718	9488	9875	16278	15411	14213	14576	18430	21446	25764	24078	14149	9984	12631	12369	11388	11840	15898	13163	13166	14414	18410	18657	10781	10294	5964	7500	13736	20224	9703	8611
RPL26B	AT5G67510	3324	3361	237	259	64	87	5180	4314	3481	2988	3603	3594	1729	2086	1245	1369	653	630	1696	1769	2574	2395	2345	2628	2326	2633	3334	3103	1857	1570	1661	1735	1746	1606	2245	1976	2176	2219	4062	4220	1155	1022	498	515	1802	2486	1477	1348
RPL27A	AT2G32220	472	526	48	42	22	48	1133	998	632	480	385	391	330	357	124	155	148	114	179	163	455	395	453	478	312	409	476	446	335	262	280	262	304	265	574	491	445	427	724	746	229	235	165	169	240	383	320	268
RPL27B	AT3G22230	8408	8129	221	232	102	198	6680	4915	8912	7208	8012	8522	3900	4702	2030	2258	1506	1421	3537	3308	4920	4970	5275	5034	6066	7679	9539	8574	4531	3914	4209	4273	4479	4075	5614	4922	5170	5083	8449	8469	2871	2661	1572	1897	4185	6063	3070	2997
RPL27C	AT4G15000	16989	17769	606	631	200	442	13640	10490	19103	15650	17432	18785	10857	12795	5069	5714	2650	2531	6549	6994	10075	9845	9629	10381	12897	15286	19351	17139	9524	6814	8345	7885	8899	8430	11098	9112	8994	9574	17723	17861	6647	6278	2514	3338	9745	14096	6399	6004
RPL27aA	AT1G12960	0	0	1	0	0	0	3	1	0	0	0	0	0	0	0	1	0	0	0	0	0	0	4	2	0	2	0	0	0	0	0	0	0	0	0	0	0	0	1	0	0	0	1	0	0	0	0	0
RPL27aB	AT1G23290	9080	8032	452	486	132	204	9784	6930	8795	7489	8762	9227	7287	8373	3775	3921	2088	2005	4528	4571	6840	6632	6628	6399	7645	9587	10659	9458	6191	5060	5513	5654	5194	5095	6239	5232	6078	6159	11344	11082	4069	3998	2236	2534	5283	7735	4270	3804
RPL27aC	AT1G70600	17437	17015	770	839	245	421	10085	9169	19972	16281	19164	19089	11937	13927	5451	5833	3557	3224	6891	6944	13940	13455	10896	10703	13480	14588	19372	18187	11540	8641	9933	9388	8853	9071	12016	10070	10118	10399	15448	15159	7655	7708	2926	3369	10957	15312	8583	7808
RPL28A	AT2G19730	11767	12012	418	400	112	169	7309	5849	11062	8208	8941	9771	6689	8456	3573	3837	2081	1966	5333	5838	9150	8941	6707	7026	7832	9494	11310	10078	6973	5442	5937	5877	5816	5274	6496	5864	6656	6681	13475	12905	5541	5299	3128	3799	8114	11467	5944	5653
RPL28C	AT4G29410	7044	7735	199	232	44	96	5250	4656	7330	5865	6906	7338	2887	3441	2130	2376	1501	1411	3431	3355	5993	5759	4539	5061	5129	6215	8141	7362	4736	3503	4296	3957	3672	3610	4371	3822	4294	4533	8785	9362	2341	2288	1302	1536	4324	6342	2750	2482
RPL29A	AT3G06680	2229	2020	51	42	21	32	1577	1769	2175	1618	1959	2179	1053	1227	629	627	393	384	1170	1089	1481	1409	1127	1253	1263	1403	2014	1703	986	630	985	886	819	798	1123	1003	1091	1147	2258	2311	710	616	148	156	1073	1615	954	810
RPL29B	AT3G06700	9852	8789	522	455	165	342	5501	5185	8611	6428	7488	8104	6467	6953	3465	3695	2238	1956	3903	3764	6674	6349	6074	5815	7575	8809	10772	9090	6059	4417	5430	5278	4660	4716	5752	5019	5325	5818	10557	10242	4226	4028	1213	1408	4975	7730	3865	3695
RPL30A	AT1G36240	0	0	0	0	0	0	0	0	2	0	0	0	0	0	0	1	0	0	0	0	0	0	0	0	0	0	0	0	0	0	0	0	1	2	10	1	2	1	0	0	0	0	0	0	0	0	0	0
RPL30B	AT1G77940	10800	10895	350	399	420	499	6031	5939	10514	8078	9235	9688	6530	6715	4251	4054	1990	1797	4580	4385	7237	7414	6732	6610	7695	9018	11098	10009	6349	4695	5806	5434	5457	4984	6374	5425	5948	5986	11326	11230	5227	5102	1539	2060	6549	9642	5006	4324
RPL30C	AT3G18740	9912	10006	531	517	132	229	9103	6789	9501	7982	9600	9787	6522	7460	3611	3695	2604	2404	5055	5031	7880	7707	6778	6711	7732	9447	10516	9707	6605	4936	5959	6013	5317	5321	6457	5776	6220	6436	12216	12252	5590	5351	2510	3247	5829	8349	5215	4720
RPL31A	AT2G19740	3157	3054	103	133	22	51	2905	2257	3219	2494	2002	2147	1408	1763	1051	1138	1226	1138	1841	1711	2098	2011	1886	1836	2000	2499	2499	2145	1851	1493	1703	1688	1833	1659	1938	1713	1637	1953	3351	3514	1699	1673	1664	2078	1839	2705	1367	1362
RPL31B	AT4G26230	6182	6001	242	188	89	196	4623	4042	7188	5003	5767	5483	3317	3527	2545	2570	1642	1392	3226	2847	4337	4089	4026	4275	4171	5778	6227	5253	3671	2849	3524	3602	3806	3402	3745	3679	3499	3752	6259	6394	2947	2849	1181	1422	3322	5086	2863	2819
RPL31C	AT5G56710	14684	13612	328	317	165	373	7407	6188	12427	9166	11866	12343	5888	6375	3575	3822	2203	2045	5386	5013	8560	8206	8170	8435	9266	12975	13809	12172	7398	5796	6642	6763	7410	6451	7203	6475	7136	7734	13131	13585	5157	5289	1729	2156	6331	8797	4502	4225
RPL32A	AT4G18100	15867	15738	470	472	164	306	10784	8197	14802	11751	12575	13107	8096	9865	3764	4258	2297	2276	6427	6292	12201	11633	8118	8115	9390	11960	14171	12466	8439	7392	7567	7360	7344	6948	8599	7305	7795	8383	13113	13271	6602	6233	3273	3652	8254	12786	6020	5305
RPL32B	AT5G46430	11574	11306	389	400	208	284	6644	6883	13616	9098	12325	12012	3906	3857	4298	4499	3483	2799	6484	5432	8878	8667	9189	9661	9195	11455	13067	11831	7608	5362	6878	6672	6212	6420	8473	7692	7551	8429	14309	15204	6650	6249	4563	6033	6131	8852	4185	4078
RPL34A	AT1G26880	7025	6772	341	327	130	278	4625	3529	6500	4853	5677	5780	3910	4380	1950	2143	1230	1154	2860	2769	4865	4654	4233	4307	4916	5959	7186	6362	4038	2980	3700	3534	3290	3184	3987	3809	3946	4088	6541	6285	2892	2757	964	1123	4049	5869	3361	3009
RPL34B	AT1G69620	15251	14321	475	433	184	407	11715	9930	18073	14266	17167	17074	7437	8591	5060	5410	3503	3194	7844	7319	11106	11083	11613	11489	12922	15625	17520	16592	10148	7320	8355	8370	8932	8217	11172	9337	10051	10095	19342	18966	8349	7622	3212	4028	9006	12762	6111	5632
RPL34C	AT3G28900	4274	4096	56	71	46	85	2197	2012	4178	3137	3791	3870	2112	2323	1158	1315	590	536	2109	2068	3232	3026	2909	2839	3437	4240	4739	4171	2647	1824	2533	2360	2146	2206	2689	2479	2579	2701	4102	4189	1369	1248	478	527	2727	3934	2082	1702
RPL35A	AT2G39390	4968	5126	256	264	94	142	4749	3470	5758	4128	3692	4096	3289	3528	1987	1904	1314	1078	1880	1594	4675	4503	2984	3200	3559	4297	5148	4626	3800	2937	3344	3217	3137	2917	3496	3074	3088	3166	5029	5197	2834	2644	1010	1252	3178	4711	2778	2477
RPL35B	AT3G09500	13796	13603	410	386	116	263	9385	8116	16486	13437	17211	17114	7216	8658	4424	5020	3381	2848	7895	7408	12096	12312	10617	11031	12442	15011	16233	16067	10984	6687	8673	8389	7562	7924	10564	9141	9215	9990	17125	18182	9082	8452	3374	4055	9887	13625	7769	7425
RPL35C	AT3G55170	1092	1089	43	34	20	32	1102	875	1655	1091	1226	1314	750	811	666	699	470	397	723	673	1507	1495	1069	1141	1035	1262	1414	1343	1218	1022	964	1019	925	921	1265	1125	1196	1268	2241	2292	1087	909	577	722	939	1255	718	752
RPL35D	AT5G02610	3819	3864	257	226	97	162	3241	2704	4529	3341	3799	3976	2377	2911	1597	1730	1299	1013	2329	2192	3695	3702	2762	2995	3185	3560	3840	3838	3132	2396	2649	2668	2313	2460	3304	2647	2780	2962	5508	5623	1894	1792	978	1232	2542	3776	2282	2201
RPL35aA	AT1G07070	946	852	8	11	9	22	851	836	973	670	657	675	390	525	165	204	127	108	403	414	941	821	499	598	608	655	832	765	553	386	488	486	450	426	613	532	668	666	1188	1236	419	516	188	172	611	934	579	518
RPL35aB	AT1G41880	7338	6620	200	213	83	173	4729	4797	10710	7616	8939	8939	4087	4821	2713	2857	1824	1552	3990	3860	5841	5350	4249	4516	5208	6300	7480	6294	3811	2600	3363	3254	3481	3125	4195	3551	3642	3874	9958	9965	2149	2274	1006	1182	3843	5513	2649	2423
RPL35aC	AT1G74270	3124	2789	80	88	61	118	2176	1728	3445	2400	2343	2267	1783	2111	1015	1071	1036	914	1496	1383	2571	2442	1766	1759	1993	2420	2811	2509	2099	1420	1756	1701	1822	1681	2182	1852	1929	1876	3419	3694	2117	2050	1364	1594	2140	3018	2015	1883
RPL35aD	AT3G55750	7291	7109	219	219	119	223	5302	5710	10168	7938	8776	9507	4455	5076	2840	3183	1516	1511	3234	3259	6126	5879	4123	4180	5168	5920	7647	6998	3764	2569	3266	3352	3190	3014	4107	3688	3722	3865	9371	9093	2420	2467	1009	1137	3730	5675	2582	2147
RPL36A	AT2G37600	2886	2627	53	49	14	28	2567	1997	3305	2592	3395	3692	999	1256	691	812	597	503	1569	1415	2561	2509	2314	2373	2441	2911	3485	3143	2132	1663	2013	1787	1901	1736	2000	1711	2047	2096	3108	3137	1205	1161	436	530	1698	2481	1476	1322
RPL36B	AT3G53740	13144	12469	472	439	190	361	8052	5674	10620	8503	10591	10774	5808	6553	3331	3569	2618	2328	5054	4543	8888	8856	7688	7850	8983	10934	13528	12113	8117	6504	7316	7118	7429	6752	7293	6704	7077	7575	11757	11448	6800	6503	3084	3949	6025	9371	4412	4086
RPL36C	AT5G02450	13275	12179	218	232	82	111	5478	5205	11840	8952	9869	10519	4730	5047	3327	3729	2260	2042	5850	4929	9261	8875	7040	7442	8839	10398	12249	11438	7708	4933	6914	6771	4837	6122	7708	6459	6369	6917	10649	10528	6159	5933	1978	2506	8978	13199	5607	5086
RPL36aA	AT3G23390	6656	6312	149	153	89	186	4692	3956	5858	4231	6133	6202	3784	4050	2200	2354	1149	1088	2484	2383	4567	4523	4511	4710	5446	6528	8728	7348	4168	2907	3953	3819	3370	3557	4361	4039	4308	4596	8125	8281	3374	3192	1157	1226	3853	5766	2676	2500
RPL36aB	AT4G14320	8931	8815	257	253	81	139	5586	5154	9447	6458	8198	8689	4108	4762	2960	3260	1969	1639	4196	3805	7230	6749	6456	6819	8184	8995	11429	10283	6612	4462	5292	5302	4439	4773	6358	5351	5684	5998	9982	9748	4089	4065	1729	1881	5825	8120	3708	3534
RPL37A	AT1G15250	632	582	13	23	8	7	711	565	993	657	786	672	228	260	255	335	191	176	509	501	587	576	669	635	541	727	804	682	507	387	470	474	580	471	556	595	607	564	1241	1335	255	248	353	447	500	702	440	396
RPL37B	AT1G52300	15223	14325	505	474	361	454	7891	6758	13593	10681	12333	12782	8680	9753	4177	4644	2611	2437	6547	6293	10347	9987	8785	8863	10692	12860	14805	13218	8856	7061	8202	7702	7436	7053	8973	7445	7908	8543	14893	14741	7811	7447	2376	2818	7102	10657	5207	4551
RPL37C	AT3G16080	6323	6295	152	189	55	121	4760	4175	7100	4821	5754	5626	3175	3798	1843	2134	1207	1070	2791	2598	5220	4899	3539	4024	4299	5155	6681	5703	3794	3063	3455	3348	3027	2884	4066	3588	3844	3929	8022	8383	2291	2223	1012	1204	3664	5461	3010	2660
RPL37aB	AT3G10950	0	0	0	0	0	0	15	15	0	0	0	0	0	0	0	0	0	0	0	0	0	0	1	1	0	0	0	0	0	0	0	0	0	0	1	0	0	0	3	5	0	0	0	0	0	0	0	0
RPL37aC	AT3G60245	21777	20774	843	727	320	608	14231	13998	22490	16768	20140	19042	11000	11430	6663	6952	3592	3036	9138	8936	15854	15109	13605	13970	16167	19508	24431	20558	13320	9209	12359	11125	10295	10179	13655	11431	11177	12232	21236	20837	9715	9892	2851	3555	13907	20345	9873	8886
RPL38A	AT2G43460	13016	11551	343	343	191	310	9788	8892	12779	10143	13977	14589	9507	10488	5460	5709	3450	3095	6944	6249	9811	9513	9592	9831	11929	12199	16017	14674	8936	6044	8364	8240	6379	7571	9298	8070	8686	9798	14142	14104	9185	8869	2080	2369	7079	11140	5382	5335
RPL38B	AT3G59540	9180	8329	242	259	63	136	5747	5074	8894	6670	7819	8228	4928	5455	2800	3090	1978	1647	4206	3917	6924	6964	5481	5330	6376	7918	9268	8168	5635	4124	5215	5226	4514	4735	5233	4742	5067	5710	9278	8991	5101	4729	1878	2188	4213	6398	3679	3364
RPL39A	AT2G25210	4472	4107	85	88	32	98	2769	2974	4980	3517	4475	4873	2878	3142	1530	1603	592	528	2093	1698	3368	3299	2396	2258	3082	3570	4160	3909	2232	1412	2034	2021	1411	1679	2378	2025	2010	2352	4518	4476	2307	2225	398	463	2040	2865	1460	1366
RPL39B	AT3G02190	925	853	184	145	55	86	1381	1301	1423	1093	1351	1300	686	684	533	506	434	405	442	379	976	948	1028	963	911	1386	1379	1191	794	555	757	752	652	667	776	713	739	739	1490	1392	399	421	337	418	326	451	320	346
RPL39C	AT4G31985	4915	4640	200	192	68	146	3288	3497	5300	3942	4469	4659	3965	4388	1728	1875	1174	963	2841	2447	3496	3512	3129	3149	3730	4295	5143	4577	2888	1724	2686	2624	1986	2326	3106	2856	2734	3064	5651	5382	2674	2556	896	1002	3205	4866	2626	2632
RPL40A	AT2G36170	5373	5502	127	162	81	182	3992	3393	5061	3728	4477	4842	2042	2619	1180	1519	1053	1013	2592	2384	4451	4566	3480	3757	4159	4948	6383	5259	3882	3373	3499	3335	3664	3206	3773	3652	3833	4105	5898	6279	3216	2862	1829	2066	3336	5201	2494	2394
RPL40B	AT3G52590	16521	16559	789	786	429	648	12876	10419	17933	13512	16171	17197	10758	11507	6277	6634	3984	3533	8202	7884	14323	14119	12239	12465	14538	18105	20130	17726	11933	9331	9961	9686	10803	9084	11445	9799	10983	11007	21386	21815	9684	9386	4387	5521	9679	13214	6922	6606
RPL41C	AT2G40205	1310	1354	20	30	16	26	1216	1069	1787	1301	1503	1499	957	1147	440	549	186	156	572	565	872	942	739	700	889	1282	1245	1226	819	554	551	615	531	524	815	618	676	647	2044	2007	588	551	139	185	501	787	358	299
RPL41D	AT3G08520	1979	1694	62	48	10	33	1738	1149	2126	1353	1366	1374	860	920	557	587	372	271	832	679	1427	1508	834	822	1084	1337	1583	1244	1038	737	785	836	797	722	854	819	760	847	2053	1963	951	975	373	498	982	1546	804	824
RPL41E	AT3G11120	4184	3445	85	77	28	47	2968	2266	4012	2877	3509	3870	1745	2064	1156	1180	606	517	1674	1461	3219	3384	2097	1901	2716	3522	4336	3612	2161	1756	1913	1989	2058	1766	2031	1925	1938	2244	4833	4576	1802	1710	417	552	1986	3500	1830	1750
RPL41G	AT3G56020	3748	3524	128	98	63	84	3475	3194	5129	3653	3816	3859	2941	3619	1588	1652	633	519	1908	1630	2502	2417	1516	1505	1998	2549	2749	2332	1494	1097	1229	1293	1464	1293	1687	1603	1345	1572	4968	4847	2337	2189	483	532	1200	1844	906	816
RPL41H	AT1G56045	5115	4282	243	183	110	268	2964	3177	5768	4240	4821	4630	2929	3518	1844	1912	1192	997	2651	2126	3476	3636	2564	2401	3165	3914	3965	3524	2539	1688	2088	2246	1978	2100	2580	2377	2141	2495	5867	5637	2730	2530	734	972	2026	3136	1848	1820
RPL41I	AT1G79075	699	478	11	20	13	16	502	450	727	543	458	462	584	632	285	287	162	129	257	256	487	466	265	294	409	533	575	452	287	173	228	265	287	242	335	336	251	297	1021	1005	448	424	92	123	206	344	222	197
RPL41J	AT3G12965	1304	1266	67	62	25	63	761	887	1629	1123	1167	1268	811	997	407	456	284	223	642	561	1009	971	728	770	940	1038	1293	1179	711	422	593	643	479	543	775	695	605	751	1841	1718	542	592	253	343	726	1081	584	523
[truncated: 110 more columns]
