# Supplementary material for: High resolution RNA‐seq profiling of genes encoding ribosomal proteins across different organs and developmental stages in Arabidopsis thaliana
Source: Plant Direct. 2021 May 27;5(5):e00320. doi: 10.1002/pld3.320 (PMC8156134; doi:10.1002/pld3.320)
Supplement: Supplementary file 10 — Data S4 [file PLD3-5-e00320-s006.xlsx]

## Sheet: Data S4. RPKM value of RP genes
Gene	ID	AX	F.AN	F.AN.ad	F.AN.y	F.CA.ad	F.CA.y	F.FM.ad	F.PT.ad	F.SP.ad	F.SP.y	F1	F2	F3	F4	F5	F6.8	F9.11	F12.14	F15.18	F19.	IN	IN.sn	L.LAM.i1	L.LAM.i2	L.LAM.lg	L.LAM.y	L.lg	L.PET.i1	L.PET.i2	L.PET.lg	L.PET.sn	L.PET.y	L.VN.i2	L.VN.lg	L.VN.sn	M1	M2	M3	M4	M5	M6	M7	M8	M9	M10	OV.y6.7	PED	POD.sn1
RPSaA	AT1G72370	719.97	18.6467	9.71777	464.679	578.998	600.217	299.779	178.307	128.025	320.468	496.087	447.013	357.494	410.663	416.702	450.776	580.836	456.848	627.906	700.678	299.14	234.444	412.333	255.685	130.242	485.596	135.1	551.592	286.998	191.955	177.22	871.271	237.416	160.785	205.5	911.861	929.574	905.457	884.743	1099.67	841.927	812.04	920.32	874.864	636.89	748.079	555.511	98.4
RPSaB	AT3G04770	23.3111	1.2775	0.638393	61.7822	25.2764	24.9439	5.82372	4.57515	3.82052	6.45869	21.0071	14.0004	13.6504	11.7558	18.5128	24.8103	33.0335	25.9285	21.2985	35.3049	7.39602	7.72369	13.2409	11.0512	6.96533	18.1737	7.01053	14.1672	8.97761	7.97966	6.90536	24.386	7.55313	7.70602	6.44575	36.2495	43.5059	37.1071	48.1448	45.4554	33.3454	36.3566	46.4458	40.2964	40.2952	24.9843	14.7102	3.16224
RPS2A	AT1G58380	60.797	2.95552	1.92368	54.7269	60.6374	60.9545	30.3778	21.1793	15.9325	21.59	41.6164	34.5513	34.2411	35.6876	37.7071	39.7917	50.0686	35.7349	44.4122	54.1022	25.4989	19.7619	23.7828	20.5744	15.6077	32.1529	16.0795	41.3281	25.4677	22.9663	18.7199	67.6398	20.1209	21.5778	22.2786	71.9881	76.5656	71.7095	73.9595	93.4827	70.2011	70.8791	86.4762	71.6855	57.4696	77.961	40.6954	7.94004
RPS2B	AT1G59359	0	0	0	0	0	0	0	0	0	0	0	0	0	0	0	0	0	0	0	0	0	0	0	0	0	0	0	0	0	0	0	0	0	0	0	0	0	0	0	0	0	0	0	0	0	0	0	0
RPS2C	AT2G41840	785.498	19.158	14.1897	497.831	735.345	793.464	350.101	204.079	136.502	387.308	500.081	434.361	386.02	427.083	476.711	477.835	568.029	493.921	613.068	746.17	337.391	220.898	498.728	280.682	129.343	527.668	133.382	583.099	301.99	212.998	154.303	968.105	266.669	172.998	150.831	1056.63	1045.93	1075.58	930.143	1410.06	931.479	935.605	1096.25	899.095	783.42	832.867	600.461	71.7121
RPS2D	AT3G57490	35.2587	1.30071	1.24399	25.5404	31.2325	28.6818	13.502	8.63141	6.99312	12.3547	29.9341	19.5223	18.5817	19.0559	21.8055	22.6377	29.1629	21.3187	23.8139	29.5054	11.7869	10.5289	15.5469	16.5894	10.2486	15.2984	8.56284	20.3133	13.3201	12.9258	11.8342	32.3968	13.1585	11.6745	13.3446	52.7541	43.3852	40.2108	47.9258	37.4957	33.6685	40.1934	40.3214	28.7091	25.959	29.6776	19.8359	7.81747
RPS2E	AT1G58983	0	0	0	0	0	0	0	0	0	0	0	0	0	0	0	0	0	0	0	0	0	0	0	0	0	0	0	0	0	0	0	0	0	0	0	0	0	0	0	0	0	0	0	0	0	0	0	0
RPS3A	AT2G31610	420.441	17.9162	15.3505	341.365	441.71	493.981	239.388	150.365	100.931	240.384	342.4	278.749	269.997	287.209	299.393	337.654	403.436	317.641	398.286	464.765	153.486	83.787	265.228	182.658	85.2874	299.534	86.7497	346.001	179.781	112.281	78.5879	506.008	158.797	95.7765	95.3067	608.423	575.242	579.048	563.807	774.434	551.962	505.23	583.933	621.502	446.418	533.277	313.283	78.2163
RPS3B	AT3G53870	507.856	38.1868	15.8415	384.475	512.089	502.93	280.501	194.225	156.086	301.162	386.608	328.967	309.298	335.572	334.49	367.622	456.302	350.646	457.944	532.343	234.032	173.795	410.164	260.685	123.886	443.444	120.837	467.127	274.281	168.014	147.642	610.01	238.898	134.298	160.804	652.929	673.315	699.131	628.536	786.889	662.457	612.905	724.724	697.747	512.49	554.504	413.247	147.95
RPS3C	AT5G35530	328.935	10.7793	10.1124	225.025	297.354	332.7	155.952	98.6599	74.562	151.724	233.738	197.377	172.222	185.822	218.739	228.257	288.149	228.154	275.611	318.379	133.561	111.945	160.263	103.535	73.3267	202.502	88.1255	220.774	118.118	102.189	72.4273	370.241	98.2963	92.0092	81.9931	553.974	430.767	492.902	453.918	582.107	384.198	396.767	409.619	377.27	347.49	343.228	233.989	43.7245
RPS3aA	AT3G04840	772.746	18.1635	19.134	424.787	586.246	576.265	307.509	179.262	130.144	324.29	462.539	394.782	347.632	392.472	399.51	426.243	635.689	415.915	564.323	653.926	263.504	102.215	485.446	297.106	96.5872	548.191	102.727	626.026	297.41	151.187	107.372	849.541	271.728	115.666	124.767	1120.89	1070.06	1087.1	1012.09	1311.22	851.774	878.072	942.587	829.519	629.896	646.512	553.006	80.9228
RPS3aB	AT4G34670	571.049	11.0853	5.68974	291.096	435.465	454.321	190.527	138.908	88.9393	247.257	321.464	293.234	239.779	301.466	286.148	316.486	401.227	309.302	408.045	459.444	244.719	233.242	249.109	158.879	122.546	333.735	140.212	373.285	199.373	182.679	140.84	615.078	150.374	160.466	155.955	686.547	630.385	596.966	605.462	740.609	638.519	620.582	632.012	630.153	502.882	470.764	391.2	64.8414
RPS4A	AT2G17360	365.44	16.4867	11.8582	266.143	300.451	275.548	150.325	108.247	84.2236	188.417	261.73	213.598	176.562	202.009	200.657	221.885	326.933	214.61	274.513	312.523	151.2	113.197	210.992	132.076	76.2969	251.571	86.0342	277.521	140.967	106.247	88.495	410.536	121.341	84.9921	93.5007	541.052	456.118	466.964	433.772	591.003	366.232	383.032	416.961	371.939	307.824	331.938	272.039	49.4686
RPS4B	AT5G07090	701.422	12.0247	6.58997	366.476	549.666	608.32	256.83	155.414	98.2506	338.528	450.96	347.944	304.822	346.566	352.599	400.876	569.223	396.249	537.947	664.808	267.832	124.26	434.118	266.119	91.5421	513.758	97.1362	528.703	263.691	141.794	86.9453	859.941	235.913	105.738	114.565	1042.96	924.699	940.294	854.527	1159.74	828.055	803.477	908.835	887.559	655.941	627.147	510.409	65.3245
RPS4D	AT5G58420	366.45	9.64249	5.63252	237.503	309.841	300.908	134.079	82.7109	51.6117	123.798	234.29	196.74	153.825	186.225	196.863	207.717	343.567	195.839	269.955	302.738	120.835	69.8212	163.216	108.402	49.9669	200.516	55.7328	249.184	115.212	77.6488	57.3883	416.262	104.114	62.2751	65.7155	611.533	519.041	518.18	540.003	566.155	421.69	457.765	458.176	403.94	293.071	349.862	221.049	24.4247
RPS5A	AT2G37270	282.356	8.46698	5.25649	159.155	216.262	207.882	123.255	73.8723	47.2645	104.542	198.36	148.111	132.97	139.78	146.153	153.234	230.968	139.357	196.287	214.859	123.047	51.0078	156.584	111.135	49.9027	159.806	54.643	221.958	116.515	68.5846	50.1464	305.012	99.5548	57.2487	60.4708	340.095	341.081	329.337	339.614	378.513	261.615	272.135	307.971	289.313	210.954	268.612	187.483	26.505
RPS5B	AT3G11940	752.702	23.4672	10.5522	489.61	607.698	696.818	294.196	206.345	127.408	369.354	502.103	403.379	342.958	398.801	414.247	449.996	747.022	453.526	618.85	659.21	303.982	258.437	344.497	202.957	142.218	499.157	159.348	507.746	264.8	200.603	188.25	899.982	189.575	170.669	198.929	1018.57	970.091	902.456	832.181	1236.39	978.63	931.092	928.464	943.002	715.838	693.343	533.115	95.1735
RPS6A	AT4G31700	723.049	25.4998	14.4286	420.377	580.031	579.19	372.093	213.471	105.03	297.671	421.437	366.431	316.368	373.961	373.606	383.664	576.398	370.072	551.238	623.439	216.688	83.1836	465.508	261.251	85.1377	550.338	85.1496	570.936	258.899	130.233	103.861	851.681	240.138	96.8985	121.573	1242.4	1003.05	1011.7	997.875	1277.57	821.866	862.459	933.44	832.064	585.332	596.704	502.142	73.4165
RPS6B	AT5G10360	569.783	19.9079	15.4067	422.813	562.099	540.516	256.398	191.801	127.949	294.249	416.479	369.043	306.299	349.066	382.174	394.825	529.239	374.722	489.99	522.17	311.908	205.227	360.563	254.123	127.215	402.009	142.98	482.342	274.091	212.653	150.185	704.743	227.161	156.031	136.138	817.771	802.058	811.864	815.799	857.199	712.589	740.5	790.645	654.927	552.144	567.487	430.974	81.5375
RPS7A	AT1G48830	253.536	11.7581	10.5729	223.404	265.029	301.327	160.763	119.778	85.0001	142.558	245.154	189.064	179.581	188.351	202.606	213.943	267.276	209.45	278.345	285.321	144.355	58.5866	154.75	112.957	53.5354	177.961	71.5164	190.3	129.037	80.9171	43.7473	260.901	107.388	62.5507	58.4108	324.243	331.442	334.614	285.519	441.83	280.09	258.63	312.97	314.329	293.9	297.882	202.041	39.5942
RPS7B	AT3G02560	375.741	8.80226	6.06422	212.686	270.455	277.777	145.165	96.6278	65.9935	188.259	248.2	183.462	181.941	189.059	190.883	206.017	333.901	198.764	269.719	280.24	181.826	94.6318	219.18	143.073	69.0103	272.239	75.6309	284.426	151.838	95.5582	67.6587	431.975	127.486	81.4392	89.78	604.945	495.511	497.755	451.205	649.572	418.115	395.579	403.32	415.538	336.512	280.735	284.977	39.7763
RPS7C	AT5G16130	646.294	9.14451	5.31675	321.96	497.178	561.218	241.98	139.944	84.8893	284.468	382.472	322.304	287.266	320.576	323.291	351.572	492.157	353.634	495.799	564.654	233.02	96.835	316.25	197.493	72.6532	380.234	77.4056	449.473	218.953	112.301	82.7921	652.005	180.586	85.8414	99.3749	1012.36	838.241	867.085	1020.07	1073.18	726.614	809.776	834.186	801.736	634.849	599.094	435.753	46.2243
RPS8A	AT5G20290	1372.49	33.9906	19.3511	629.212	1061.8	1065.32	547.239	338.43	211.33	582.004	790.963	637.491	527.612	633.36	664.399	680.666	1067.67	680.674	958.67	1066.5	615.025	318.506	780.891	451.001	195.071	1003.11	236.007	1050.65	522.696	342.498	237.14	1576.71	426.524	263.335	241.252	1769.19	1563.57	1496.37	1587.45	1924.92	1461.98	1575.68	1529.24	1308.79	1093.27	1008.27	915.33	118.246
RPS8B	AT5G59240	5.38649	0.166036	0.179467	51.5306	2.21349	1.11585	2.83284	2.04501	1.49375	1.11651	4.0373	2.17316	2.21687	2.46306	6.63831	12.5004	24.1376	8.36996	3.57843	4.24268	4.95639	0.801736	2.21869	1.64828	0.422405	1.76157	0.596387	4.34408	2.57472	1.18662	0.751137	4.43609	1.94684	0.756633	0.913089	4.91923	10.1889	6.8952	11.537	6.43194	5.63602	6.21158	5.45875	4.27842	1.68568	3.00877	2.72336	1.10843
RPS9B	AT5G15200	1030.86	25.37	15.3943	800.49	838.21	938.725	525.315	286.387	180.815	563.769	680.933	573.226	504.835	545.206	561.588	632.173	921.389	636.703	842.634	943.727	457.295	229.729	570.861	343.561	191.731	736.917	193.546	797.874	400.098	257.962	181.37	1324.51	333.073	222.767	218.264	1539.03	1610.45	1644.36	1327.46	2631.35	1318.53	1187.2	1407.2	1418.3	1034.83	984.882	778.896	102.112
RPS9C	AT5G39850	26.7069	4.02458	1.47353	76.7231	47.3798	34.112	17.8263	11.7067	8.98099	7.6216	42.3306	34.23	29.5622	28.2344	29.2476	36.9441	50.579	32.1756	26.6308	26.3822	17.4424	44.7849	2.45347	5.29538	12.0004	1.67673	18.2636	7.08172	10.1469	24.1972	19.0806	8.49766	6.18518	21.032	22.2646	22.5952	22.1576	18.0008	32.3901	16.035	16.2108	21.2284	17.353	8.99119	9.15861	83.4556	19.4792	17.3418
RPS10A	AT4G25740	257.932	2.94897	2.58394	152.568	208.144	204.751	106.891	64.7477	46.2739	138.665	177.298	130.665	125.025	129.66	136.204	148.177	186.862	135.027	187.066	202.23	111.236	39.6684	164.793	125.822	54.5921	183.682	53.4894	217.566	123.472	67.4418	27.8668	324.13	110.914	57.118	42.6016	274.803	300.197	283.484	228.819	373.069	237.245	186.531	236.274	293.852	236.714	218.905	196.887	12.6259
RPS10B	AT5G41520	395.885	17.4693	11.5347	276.503	344.526	358.625	204.532	151.527	119.48	215.067	275.513	239.597	233.274	248.358	243.054	270.162	353.302	264.412	366.947	380.595	251.305	192.091	241.467	166.162	115.096	294.715	131.109	313.454	199.166	164.189	119.104	436.427	152.979	138.297	142.651	567.276	538.869	514.247	481.785	666.689	415.654	419.793	475.879	473.122	426.516	395.42	321.397	82.3893
RPS10C	AT5G52650	364.228	7.84612	7.35821	238.537	316.892	352.48	187.268	100.745	63.7869	174.012	251.784	199.029	186.275	197.712	195.674	219.209	344.921	214.474	323.187	321.646	136.3	53.7226	209.172	144.272	62.1336	258.035	66.9173	288.061	149.591	80.3905	61.5018	467.787	124.1	65.9869	77.9863	589.553	584.961	573.469	478.045	806.665	474.884	438.006	501.09	498.141	370.342	384	259.689	35.4558
RPS11A	AT3G48930	843.313	18.8205	11.9683	447.878	729.057	887.668	297.391	223.668	137.745	360.558	647.808	511.64	488.456	482.552	548.389	611.829	747.642	594.344	829.966	1096.33	325.871	146.453	515.031	324.819	112.209	678.525	119.907	654.063	302.089	180.5	117.029	906.946	271.414	132.114	155.557	1283.13	1303.86	1269.26	1261.59	1597.49	1031.14	1040.98	1259.91	1227.07	1187.67	870.351	645.444	95.6991
RPS11B	AT4G30800	33.0054	0.498456	0.203575	65.3405	45.125	49.8672	12.2738	12.4376	9.45663	23.5269	27.1301	24.256	22.9767	26.136	28.8421	37.1664	57.5233	39.4241	50.6663	47.7271	10.2499	2.47385	18.8867	10.6838	2.80906	24.8298	3.32944	28.6721	14.6649	4.36327	2.69766	40.6882	10.1576	3.96044	5.19397	69.1843	62.2803	58.3839	68.9687	80.1755	56.7221	49.7451	56.6646	55.5393	42.0212	57.4754	21.734	1.32009
RPS11C	AT5G23740	372.282	5.2174	2.87484	212.86	280.354	282.682	146.44	77.1962	53.7735	151.962	265.92	181.027	172.522	184.349	193.174	206.437	334.014	195.107	296.54	300.065	233.242	90.0811	238.321	170.808	61.1894	261.684	75.2891	307.655	169.659	98.7709	54.2259	495.549	143.282	76.3108	73.1318	604.451	532.328	547.28	452.084	815.061	435.409	402.447	434.691	429.54	365.314	322.932	293.814	23.1713
RPS12A	AT1G15930	358.039	9.72348	3.73768	237.425	302.371	361.817	149.741	97.196	63.9629	196.634	245.192	196.359	167.308	192.221	201.556	215.95	390.447	220.772	299.079	321.06	163.025	119.511	200.842	121.046	65.8937	237.401	73.0628	278.658	135.247	99.6732	84.3706	454.074	111.022	86.0284	100.997	621.244	557.106	527.579	526.425	864.538	433.454	481.939	491.025	461.595	366.633	339.699	265.065	40.9387
RPS12C	AT2G32060	500.03	7.72784	4.2599	331.745	355.649	422.909	173.635	97.4952	65.9973	184.408	351.743	274.051	243.602	239.523	256.56	306.446	395.379	275.294	389.318	458.123	182.051	78.2493	242.361	188.608	64.4365	280.382	74.9191	324.783	166.6	94.2378	61.2427	537.377	140.761	79.0401	86.6145	868.426	726.887	671.053	626.127	1066.8	560.723	536.613	623.248	667.308	478.542	465.618	321.847	39.6713
RPS13A	AT3G60770	557.285	23.3323	19.2838	341.678	458.925	512.189	245.373	161.121	110.423	248.654	375.584	295.616	288.955	311.296	311.573	338.542	563.695	335.135	456.749	519.393	230.859	138.267	290.109	214.603	120.711	370.081	122.575	404.053	214.663	143.006	124.704	641.752	185.098	129.265	157.914	766.975	725.399	706.731	711.887	983.09	614.324	633.945	723.585	755.789	582.774	529.502	383.13	92.6632
RPS13B	AT4G00100	410.028	12.1439	9.79321	257.026	375.808	425.57	205.141	119.694	86.6881	218.56	299.984	233.715	208.159	217.765	233.482	260.152	386.221	259.212	359.802	405.834	191.894	107.012	227.284	153.014	85.2458	307.725	93.8146	335.385	167.623	106.886	76.2762	565.359	137.386	93.9395	105.928	638.265	743.394	694.173	639.516	1027.94	613.132	550.703	678.382	659.422	521.293	467.708	300.868	40.6184
RPS14A	AT2G36160	550.958	10.526	7.1636	341.768	487.877	467.565	200.25	136.437	90.7707	248.196	426.737	341.841	290.291	284.526	344.876	362.334	508.337	337.099	432.734	507.282	259.864	151.329	324.054	199.295	107.126	421.953	115.633	421.653	223.198	158.158	99.0685	730.124	169.682	130.796	108.472	781.909	811.399	870.526	696.446	1118.27	599.48	592.423	664.244	640.685	570.157	491.018	415.192	39.5271
RPS14B	AT3G11510	686.252	19.6347	10.9386	423.266	518.372	591.168	358.129	202.198	146.417	349.087	456.938	370.502	335.358	363.757	342.638	393.005	624.24	376.425	540.548	585.091	311.136	162.47	406.366	279.002	138.076	524.03	156.261	577.276	301.35	177.745	132.971	939.725	239.11	154.833	192.61	986.857	992.95	983.012	823.788	1522.66	863.217	783.379	957.026	979.422	718.939	610.21	501.738	102.358
RPS14C	AT3G52580	260.513	6.27178	14.1124	172.089	198.582	208.069	81.3085	55.9274	31.1503	94.1126	177.168	147.085	127.64	140.359	153.523	171.477	239.659	149.717	199.531	239.422	91.7664	49.1176	117.597	62.6753	29.8828	167.569	30.9118	160.092	66.0426	42.1293	30.2097	263.269	52.8484	36.3839	38.2258	292.915	307.548	270.187	262.65	335.507	272.023	263.721	284.323	332.433	249.634	261.544	181.536	30.8323
RPS15A	AT1G04270	840.437	27.7778	11.4182	521.156	669.722	767.022	409.363	246.478	160.494	396.946	526.052	460.167	445.627	444.013	459.287	513.872	659.216	517.087	688.374	842.956	337.754	199.92	485.664	297.788	137.088	604.354	158.281	623.486	322.921	209.292	152.75	956.181	275.275	169.328	185.511	1264.34	1241.43	1214.71	1110.87	1905.23	940.81	957.33	1070.01	1132.34	849.876	810.281	569.754	124.142
RPS15B	AT5G09490	0.0320294	0	0	0.584141	0.0336178	0	0	0	0	0	0	0.0624916	0.121132	0.569192	0.576256	0.398126	0.057333	0.218265	0	0	0.0331045	0.0271129	0	0	0.0305881	0	0	0	0	0	0.0309437	0	0	0	0.0304332	4.2298	0	0	0	0	0	0.0316665	0	0	0	0.630789	0	0
RPS15C	AT5G09500	0.0666073	0.445114	6.17544	327.609	3.91429	0.192015	2.2438	3.67494	0.269554	0.613288	2.68121	4.21544	4.45241	25.5815	86.2202	111.45	167.291	41.0253	4.3729	0.309993	0.0667398	0.151727	0.227163	0.0933424	0	0.330561	0.150886	0	0.0315417	0.0276053	0.05969	0	0.0341586	0	0.13041	0.104586	0.0455273	0.424894	0.0666111	0	0.0682249	0.0353642	0.033984	0	0.0347416	9.06365	0.351813	0.0606297
RPS15D	AT5G09510	222.076	11.7829	7.72782	90.3844	208.334	229.952	105.434	65.1828	65.59	133.494	183.032	132.24	131.151	131.94	132.452	139.113	192.494	134.417	184.226	202.787	109.717	54.1067	175.478	137.426	60.5179	167.389	55.9782	207.687	118.762	65.7711	49.716	278.238	110.603	53.4647	74.2045	329.936	339.39	337.355	305.94	332.738	246.849	239.463	290.432	261.38	205.767	219.767	183.347	36.31
RPS15E	AT5G43640	0	2.56356	2.75438	11.4963	0.108156	0.037224	0.0280118	0	0	0	0.408306	0.562401	1.13915	2.12772	3.21007	4.00338	10.3475	6.00078	0.832982	0.03658	0	0	0.0393489	0	0.0721647	0.0319044	0	0	0	0.0400387	0	0.0337447	0	0	0.0717992	0	0.063368	0	0.0424295	0	0	0	0.118581	0	0.0817237	0.530697	0	0.0326651
RPS15F	AT5G63070	0	0.0379281	0.32469	3.777	0.406126	0	0.0366357	0.213286	0	0.416206	0.130112	0.172104	0.166088	2.56293	11.3099	13.4153	2.17002	1.25102	0.647602	0.170456	0	0.0818847	0	0	0	0.0460792	0.0405656	0	0.0408966	0	0.11803	0.196958	0	0	0	0	0.318815	0.12396	0.447721	0	0.378617	0.71347	0.46504	0.581152	0.0948424	1.11901	0	0
RPS15aA	AT1G07770	264.513	5.47757	4.40349	157.854	203.798	235.801	121.87	79.7943	52.7398	155.067	181.13	136.192	140.626	158.114	147.519	171.011	263.208	164.447	227.067	225.895	175.004	90.8274	153.005	96.9303	61.0284	207.871	69.3158	211.485	133.337	89.0458	48.8639	393.089	95.1478	72.345	67.1762	369.482	363.38	356.167	298.138	684.317	312.444	260.882	321.86	373.155	308.373	216.02	215.84	21.4383
RPS15aB	AT2G19720	27.1011	0.767544	0.407111	18.385	29.6898	33.9414	20.1387	16.7315	10.1245	13.3057	22.2537	18.2511	19.483	20.1119	21.4091	23.3347	31.621	21.9919	33.6235	33.1705	22.5328	7.95115	17.4564	15.4231	5.52293	23.6203	7.97901	26.4496	17.8289	8.86841	4.93584	30.854	13.3785	7.07269	6.80762	52.0556	35.1249	42.5515	39.8915	57.4251	30.2245	29.6312	31.9569	37.1418	41.2429	31.0351	20.0553	2.00989
RPS15aC	AT2G39590	0	0.0478686	0	112.294	0.108885	0.0557613	0.138712	0	0	0.0574657	0	0.168924	0.105034	0.174792	0.981774	3.613	30.0409	24.8358	2.5401	0	0	0	0	0	0.0537337	0	0	0	0	0	0	0	0	0	0	0	0.157782	0	0	0	0	0	0	0.0583887	0	0.417726	0	0.240625
RPS15aD	AT3G46040	247.66	9.91473	4.21208	166.724	224.537	281.739	79.5785	71.9111	63.1303	135.178	171.205	122.642	112.23	120.415	128.528	142.784	244.607	160.182	223.06	242.28	83.9794	93.7235	139.171	77.2445	56.7318	206.466	68.5232	149.271	76.7339	70.1007	57.1918	252.228	61.9388	57.7752	69.62	399.798	337.696	349.898	368.998	485.902	324.677	307.418	324.287	350.432	321.821	227.1	160.434	52.1361
RPS15aE	AT4G29430	33.9958	1.2325	1.25996	43.2189	50.4307	55.076	29.5401	26.259	17.3403	22.788	34.7111	26.1696	29.1304	33.651	39.1778	42.9352	54.9518	37.0593	43.3837	48.9863	21.3905	9.84632	24.7395	19.2061	12.2164	36.9443	14.8305	31.9611	21.8003	14.5534	8.17674	44.4246	17.3876	12.8662	13.3752	48.8782	49.0071	49.0302	47.1929	53.095	42.3305	35.7158	45.8254	48.351	54.0265	55.3434	27.5672	3.52596
RPS15aF	AT5G59850	444.607	10.1938	5.76171	259.622	385.755	421.26	206.697	113.7	75.4577	185.486	261.778	208.218	212.569	214.12	236.795	260.37	344.486	254.161	363.773	418.736	141.647	53.4488	286.087	183.023	67.575	292.981	65.618	359.276	185.026	97.4336	73.8563	509.301	160.317	74.4402	87.8389	801.885	818.96	781.183	829.506	1020.39	522.524	551.622	605.668	511.195	395.79	407.236	288.594	49.0161
RPS16A	AT2G09990	117.736	6.70102	3.8111	127.979	153.186	155.68	62.6481	51.6566	33.5669	74.7409	98.2441	72.9257	73.8994	75.431	101.774	101.021	120.181	106.382	119.41	137.934	80.7688	36.8967	86.3913	67.861	24.2772	104.185	24.5836	92.4162	58.9142	39.8665	31.3761	144.579	51.6476	32.8518	31.5021	162.231	257.76	229.408	198.257	217.309	151.404	145.726	177.048	154.115	133.351	150.886	86.7609	21.2269
RPS16B	AT3G04230	19.3836	0.980843	0.691342	50.8081	25.7285	12.7013	14.6189	7.71902	7.6473	10.056	22.6603	16.048	11.5431	12.346	13.7696	15.5444	27.6591	13.3825	13.8504	12.9232	15.7403	13.7321	5.25594	6.54782	8.02094	6.83544	10.1332	10.0142	8.04646	11.3687	9.91039	17.0881	5.89104	10.5526	10.2426	29.194	20.4258	21.4615	17.547	23.4786	17.0576	15.0184	14.4361	11.5423	9.10633	33.7988	13.7818	2.70124
RPS16C	AT5G18380	673.943	33.9355	19.2016	544.683	809.803	827.103	328.641	199.18	161.695	357.688	565.578	452.84	403.866	401.319	530.362	521.263	565.479	492.28	626.746	799.283	386.8	316.597	481.667	308.865	176.615	560.968	204.569	557.511	327.324	285.499	211.668	992.615	259.071	234.443	209.818	1124.99	1692.29	1650.12	1163.86	1791.28	985.576	996.565	1175.04	906.829	795.622	803.395	554.696	88.2638
RPS17A	AT2G04390	89.12	5.42383	5.67211	78.4587	87.7795	102.469	53.436	39.659	25.0188	49.7842	61.8859	50.1062	47.7811	52.199	62.0286	63.6145	108.157	67.2623	88.2283	99.2431	42.2	18.8623	53.938	35.7254	17.5214	73.6518	20.6585	67.3555	39.0727	22.6932	20.5272	109.336	31.9332	19.6255	22.7571	212.262	181.241	163.346	174.579	222.213	138.116	145.137	142.376	139.901	105.577	106.353	60.9687	18.7957
RPS17B	AT2G05220	159.427	4.9703	6.89248	87.1536	121.36	147.793	79.3525	52.0425	30.9219	88.2285	90.6375	75.7349	80.2584	85.6762	90.366	100.904	161.494	108.819	146.778	173.856	66.9947	22.5567	87.0586	59.558	25.7945	122.725	27.1098	125.816	73.1689	35.9354	20.8428	203.443	55.5669	29.4147	29.5887	220.174	243.083	212.65	191.169	334.407	191.687	170.583	228.258	240.032	178.205	160.735	120.711	21.079
RPS17C	AT3G10610	137.579	2.87641	1.8421	126.12	117.511	128.377	46.0114	29.1372	12.8174	50.5351	89.2218	69.2711	64.625	63.8082	71.5366	83.5015	113.02	80.8793	97.4734	135.085	54.0837	25.5425	80.6558	45.153	17.551	108.78	18.1061	108.404	54.9289	28.5071	22.676	175.805	39.6869	23.6876	26.7515	198.765	224.183	204.118	226.286	255.738	189.402	191.986	196.851	193.141	138.403	147.11	83.2614	9.81075
RPS17D	AT5G04800	241.126	25.2435	33.0695	238.127	224.434	236.622	152.847	111.68	79.2119	158.707	192.327	141.185	161.517	151.589	189.594	187.536	233.937	189.582	241.699	310.983	140.077	46.0243	186.485	130.095	56.7793	234.404	59.8324	231.28	126.447	87.4982	50.8444	328.598	110.818	63.5473	62.7366	348.6	465.189	435.023	342.383	435.098	344.319	299.057	424.831	351.074	325.297	216.977	227.53	46.9181
RPS18A	AT1G22780	543.986	12.2079	7.97645	288.432	421.53	458.078	202.821	154.076	81.0848	246.315	395.214	271.093	277.954	256.427	279.489	302.172	479.056	297.279	436.817	478.887	237.042	90.8235	304.319	195.172	65.8156	412.603	71.7878	393.768	203.778	108.511	74.601	534.83	158.089	79.9748	95.4642	712.465	660.027	638.64	599.898	818.273	607.867	557	602.083	673.122	521.875	432.968	375.53	54.9037
RPS18B	AT1G34030	382.672	10.404	4.82088	194.759	271.477	294.913	167.986	95.8909	72.8527	141.075	291.107	196.318	189.675	203.344	187.844	207.977	324.025	198.531	287.977	303.257	167.329	82.7911	184.985	148.33	74.3276	205.441	95.9822	247.741	140.724	94.2162	60.892	385.795	129.118	88.4711	95.359	399.627	454.152	414.779	373.654	542.017	392.835	354.69	421.133	433.628	358.292	303.013	262.61	49.1651
RPS18C	AT4G09800	546.839	15.2703	7.22096	457.505	489.525	609.181	243.696	189.82	141.476	344.137	459.377	361.367	334.225	379.568	353.367	421.548	606.639	402.861	534.763	564.378	327.423	276.881	269.477	189.675	174.62	411.114	195.517	410.889	243.53	229.746	130.382	776.726	178.766	216.32	183.319	655.721	697.525	729.384	514.931	999.278	690.532	555.616	708.864	823.607	686.305	596.883	431.117	73.9254
RPS19A	AT3G02080	506.924	14.123	6.58235	372.386	477.654	492.779	243.756	168.915	101.42	273.637	344.786	249.143	236.908	250.472	281.243	304.983	489.035	295.912	394.388	442.75	269.012	146.246	293.885	193.732	83.4887	357.724	99.745	372.357	199.338	142.443	97.5133	596.169	168.432	106.001	102.804	709.546	789.001	764.233	601.885	1039.95	618.605	563.078	646.519	593.328	513.634	415.43	350.28	62.6429
RPS19B	AT5G15520	30.674	0.8537	0.775572	43.4756	36.4098	31.5702	16.9121	16.4224	7.77275	15.4181	27.659	21.4948	20.3296	23.3877	25.1407	25.9219	43.1814	25.1597	28.7714	28.6452	17.5192	5.77161	13.2568	9.7042	3.62141	20.6014	5.86667	21.5348	12.5899	7.98301	2.91938	35.4282	9.31983	6.37914	5.01159	44.5027	45.7425	48.8325	52.5192	62.7837	36.1026	37.5314	36.5459	38.2732	36.3842	38.1423	20.7047	1.29124
RPS19C	AT5G61170	528.031	10.4757	6.54121	267.963	400.241	398.488	218.737	146.575	86.4807	203.209	316.235	243.503	251.852	239.542	279.464	287.692	414.01	264.132	377.377	457.391	205.844	66.7172	276.58	189.785	74.9141	323.061	77.4149	381.246	197.712	107.173	74.6367	545.452	169.185	83.3123	91.6807	693.077	632.939	544.265	585.568	649.794	530.689	558.847	574.736	566.367	449.089	421.977	343.841	44.9834
RPS20A	AT3G45030	379.999	4.80226	2.19624	145.007	270.436	291.219	104.707	70.8522	54.3169	190.635	234.765	166.578	168.021	167.263	166.907	195.505	334.531	184.152	244.409	302.475	161.184	92.6522	210.709	148.694	69.9321	270.767	80.5951	268.343	149.876	93.9062	64.7992	412.489	116.872	81.8997	96.5629	486.376	425.259	374.413	348.662	529.039	390.592	330.847	385.805	440.905	340.574	258.561	291.4	18.9758
RPS20B	AT3G47370	299.669	6.31344	5.18811	133.364	212.452	193.494	128.757	80.2329	50.6634	88.1256	199.033	147.851	128.179	129.55	144.541	150.675	237.496	132.838	193.25	217.884	142.784	50.975	140.821	121.714	56.5825	157.864	57.6395	210.671	108.624	76.1734	53.2	310.323	99.5225	59.1114	68.2927	477.466	363.091	352.798	383.616	452.357	244.967	298.85	272.366	262.749	210.524	220.199	169.979	30.847
RPS20C	AT5G62300	503.625	18.3022	10.5326	328.808	392.904	479.966	212.661	173.999	119.3	283.975	342.797	267.516	277.56	275.391	283.74	340.996	547.56	356.726	449.757	511.285	242.129	120.615	282.382	191.108	111.84	394.943	121.381	369.293	214.681	131.732	94.4854	551.621	169.795	118	137.758	607.21	585.037	548.664	564.242	791.778	584.747	526.772	645.795	766.044	594.362	489.99	363.654	98.6951
RPS21B	AT3G53890	602.002	27.0004	16.2284	373.36	520.009	616.132	436.315	289.214	140.488	321.911	474.334	345.259	427.862	350.008	376.376	448.623	668.559	405.384	570.299	657.604	302.974	84.7754	371.202	252.806	88.4246	464.062	97.0784	483.328	275.064	116.377	86.2043	644.081	204.476	95.866	115.933	845.32	831.734	746.588	699.137	1374.95	653.753	580.084	757.489	1015.75	745.888	630.451	426.7	126.728
RPS21C	AT5G27700	592.369	16.9235	14.7494	341.735	439.756	522.402	268.583	199.301	124.839	286.401	460.742	315.318	320.693	300.402	336.165	369.257	625.653	347.734	503.712	524.641	351.841	220.521	276.392	209.022	155.736	381.863	205.291	405.886	253.067	203.51	126.326	595.336	175.717	188.069	185.15	706.216	773.722	680.364	624.893	1127.93	632.061	537.511	653.989	796.73	662.619	474.97	412.948	76.2396
RPS23A	AT3G09680	0.759713	0.104386	0.137008	132.563	2.22321	1.08421	0.667495	0.25363	0.281978	0.390272	2.6996	1.91807	0.968615	1.41496	5.19864	12.7885	38.0946	25.7466	3.4671	2.13738	0.137865	0.385855	0.867212	0.418177	0.0316062	0.46561	0.125012	0.513532	0.281616	0.247418	0.0910184	1.12278	0.0604994	0.160312	0.0971953	0.438543	2.74402	1.63799	1.58542	2.58533	0.91376	1.24478	1.46274	1.48753	0.675884	4.21725	0.705713	0.148303
RPS23B	AT5G02960	1117.38	29.5724	16.5212	683.192	863.462	1016.29	562.198	335.684	225.228	549.103	758.735	631.2	586.456	629.664	604.557	697.129	896.413	685.344	978.424	1084.14	493.169	232.532	661.488	473.431	227.164	830.259	239.127	917.426	483.154	283.862	187.303	1354.31	399.07	238.015	257.457	1687.3	1729.81	1671.49	1432.48	2541.23	1118.4	1158	1441.34	1396.24	1132.81	1044.8	817.264	122.753
RPS24A	AT3G04920	584.632	11.4916	10.4813	348.342	434.559	535.646	226.178	155.417	89.7537	243.376	406.7	319.868	307.903	308.314	319.068	367.868	506.422	337.929	469.791	530.434	270.252	117.19	277.783	187.693	88.8766	389.316	99.6685	398.963	197.749	132.304	77.0198	645.872	162.578	111.424	101.934	751.737	718.078	688.447	728.245	1002.17	615.615	603.692	673.937	793.044	634.282	512.371	363.909	49.0193
RPS24B	AT5G28060	829.69	10.4868	10.2751	341.118	537.059	596.884	276.415	179.518	132.028	341.167	477.067	384.383	368.55	410.996	393.555	444.493	613.548	411.316	578.099	589.169	478.83	237.439	408.642	266.243	145.455	532.088	169.672	594.384	325.846	237.287	138.2	957.738	231.919	191.909	181.442	865.945	875.456	859.507	793.78	1276.21	781.341	692.743	752.188	893.908	780.064	554.963	583.016	85.393
RPS25A	AT2G16360	1.23708	0.183711	0.069978	35.5187	0.898219	1.18437	0.393184	0.26013	0.260526	0.0732574	0.520325	0.388016	0.374185	1.49606	7.39484	9.43824	23.6748	7.8526	3.75941	1.27942	0.758537	0.256995	0.234391	0	0.063992	0.0692584	0	0.387447	0.321831	0	0.0591342	0.412043	0.0704909	0.128905	0	0.0675704	0.333546	0	0.0916407	0	0.275676	0.204059	0.0701306	1.00113	0.998694	0.372453	0.218371	0.375353
RPS25B	AT2G21580	468.349	14.7168	9.37023	281.482	422.19	442.741	209.241	138.75	83.7228	220.377	335.954	247.654	245.017	259.283	274.488	288.982	429.035	273.999	398.605	435.365	227.602	99.649	226.915	163.001	78.095	281.626	94.0814	358.516	200.544	111.92	76.7389	502.03	157.246	94.8684	116.193	624.562	625.038	516.345	548.615	766.999	524.765	494.666	568.824	628.594	456.78	453.186	308.146	67.0801
RPS25D	AT4G34555	71.4332	5.26683	4.83576	68.334	85.3506	75.807	39.4265	42.7455	20.0776	31.1537	66.6573	55.3623	53.9514	52.2786	53.5696	58.218	95.2212	60.2847	72.5903	93.3073	47.4906	20.8541	40.8898	31.7955	15.8669	58.9224	18.5302	55.0914	38.2518	23.9819	15.9305	72.3372	30.9612	19.2611	20.7002	154.074	129.608	123.202	170.037	142.776	118.792	123.031	127.168	123.605	95.86	113.278	45.0203	12.0385
RPS25E	AT4G39200	816.257	23.0014	17.971	404.344	661.232	714.793	294.561	236.385	142.974	423.08	511.6	404.483	386.325	418.051	472.444	507.932	737.149	505.925	695.198	791.271	428.731	250.829	479.305	288.561	130.146	699.979	147.789	610.495	313.196	195.3	142.347	955.744	243.749	154.604	176.845	1072.94	981.258	869.896	834.232	1356.77	946.959	855.505	971.866	1104.78	898.65	636.129	608.81	83.1349
RPS26A	AT2G40510	243.275	9.94237	8.78406	180.293	232.251	244.281	95.661	89.1817	69.9294	110.585	215.674	137.208	124.057	129.915	166.236	177.985	264.813	171.916	240.261	261.502	120.143	58.2519	129.195	98.5968	56.9759	163.264	71.7168	157.241	99.7598	65.8091	50.4645	229.675	87.0068	53.3572	67.9483	335.406	361.396	304.921	284.916	408.771	265.773	257.394	290.518	314.991	277.555	250.46	157.974	39.7463
RPS26B	AT2G40590	144.356	3.25426	2.53788	84.5135	124.085	122.926	50.3342	45.225	31.5183	60.8108	101.712	73.7262	73.3013	77.3333	97.6737	105.738	143.997	96.2158	123.908	133.623	61.5313	31.0499	83.4501	65.5517	30.1862	95.3183	30.022	103.922	64.6192	38.0373	25.0718	115.621	58.7799	31.1145	32.7532	94.7543	116.425	93.4627	113.412	106.842	98.7248	106.081	113.912	133.882	144.815	119.487	96.0423	13.7975
RPS26C	AT3G56340	433.24	13.3344	13.4464	275.595	392.868	427.507	199.662	142.833	87.6129	218.424	313.089	226.395	221.82	227.827	266.42	273.178	463.889	272.638	383.992	408.331	201.655	74.3234	253.524	180.166	60.5035	281.956	64.1934	319.986	172.593	88.9682	70.3446	446.226	151.249	65.6351	90.6376	521.595	614.853	523.912	540.44	689.883	510.312	519.148	593.129	603.073	459.09	428.144	306.21	69.9629
RPS27A	AT2G45710	40.9811	4.38786	1.90668	61.6669	37.7316	44.1399	23.7317	19.7607	12.0231	19.3512	34.9059	29.253	32.1057	32.541	33.9521	43.1901	64.9031	40.2446	49.7481	56.3385	21.1562	12.8347	27.5218	22.2944	13.0338	36.9383	12.1562	35.8536	21.228	15.0142	9.89168	53.4419	18.2522	13.5059	14.7285	62.4447	56.0906	49.9876	46.092	68.8078	43.8548	37.7173	49.6778	67.6907	54.813	54.8132	30.1095	12.3371
RPS27B	AT3G61110	536.161	31.9372	11.2842	377.536	476.597	537.972	273.846	203.14	143.761	281.394	406.955	314.882	320.076	300.326	312.147	390.087	537	377.552	542.271	591.265	257.5	156.564	285.557	209.216	131.644	413.319	160.798	409.398	241.922	172.829	119.493	561.639	173.962	158.586	199.453	690.095	665.675	585.497	578.852	957.372	634.389	502.986	633.877	812.205	623.019	580.328	400.865	110.873
RPS27D	AT5G47930	699.427	26.1442	20.2673	335.824	577.33	632.844	316.382	221.498	131.412	287.313	489.466	339.269	384.165	346.211	416.718	435.819	605.693	397.955	574.222	665.475	298.837	128.035	358.698	252.649	119.901	462.878	139.705	502.704	279.528	156.155	117.885	780.681	217.371	135.518	162.784	841.736	802.944	710.316	715.012	986.993	813.713	745.907	854.711	1078.2	754.565	670.135	457.39	101.125
RPS27E	AT3G61111	0	0	0	0.60101	0.0475382	0.045371	0.0335794	0	0	0	0	0.0425523	0	0.093774	0.046047	0	0.162261	0.374436	0.0467915	0.0438506	0	0.0840887	0.0471698	0	0.0437212	0.0473194	0	0	0	0.0778435	0	0	0	0	0.0938897	0	0.128381	0.0441066	0.0626116	0	0.190368	0.0946403	0	0.329959	0	0.211762	0.0463821	0.15663
RPS27aA	AT1G23410	12.4794	0.304729	0.622156	48.9524	15.5093	9.73051	5.00194	5.60402	1.89077	4.58406	10.5106	9.20093	8.18379	10.5087	13.1292	17.5619	34.0079	15.5284	20.0242	29.4017	1.10246	0.338128	11.5222	6.52067	0.733584	22.7657	0.816787	11.6091	3.21706	0.880058	0.687133	27.5838	3.60132	0.88514	0.89462	37.6104	35.1227	30.5634	43.251	35.1751	24.052	28.6019	35.0326	45.4871	28.6056	25.1183	5.24574	0.118591
RPS27aB	AT2G47110	861.348	21.9441	10.7991	494.051	667.6	625.306	309.809	181.617	149.054	335.355	495.03	398.411	359.044	406.869	421.434	454.366	684.527	452.873	662.629	726.332	417.661	258.899	420.438	256.618	155.525	589.729	173.711	570.305	302.359	223.831	185.838	982.175	245.009	187.757	217.385	1359.92	1142.19	1109.58	1068.8	1573.63	972.125	932.25	1024.51	1076.15	811.813	711.939	554.743	119.653
RPS27aC	AT3G62250	685.679	31.0321	19.8647	498.809	597.558	638.552	374.031	217.193	135.505	351.599	411.143	334.679	306.666	343.444	347.159	404.28	610.664	393.808	570.839	660.198	250.591	156.519	339.522	229.593	127.12	513.695	132.715	539.837	262.14	174.507	148.059	995.104	209.066	134.681	166.148	1377.83	1157.1	1081.14	1007.11	1645.53	1054.68	1003.71	1121.68	1105.52	766.374	721.882	462.217	115.862
RPS28A	AT3G10090	94.9399	4.39494	1.99722	103.581	107.608	111.126	52.8826	38.6987	41.4363	53.5855	118.23	71.1932	73.3517	56.6958	59.1862	71.255	114.019	65.9327	82.1357	107.961	71.0197	49.7338	48.9826	48.5282	45.3815	64.5025	54.6373	84.5722	60.6128	50.3932	34.7747	111.986	44.5987	45.0542	47.4325	197.134	202.28	163.205	143.748	297.318	135.311	121.555	146.808	184.286	150.587	121.582	54.7827	28.5502
RPS28B	AT5G03850	332.421	12.7752	9.19015	264.625	290.441	316.126	176.069	113.214	72.2771	153.98	248.163	193.004	193.283	186.292	185.237	220.631	339.098	206.084	306.053	345.829	179.882	82.2989	192.961	140.285	70.7069	258.808	79.1615	272.516	154.43	96.7177	62.0816	432.111	118.134	82.2648	96.2523	584.401	562.099	497.783	408.362	927.332	398.439	343.554	451.512	496.912	365.917	342.237	246.387	55.8942
RPS28C	AT5G64140	246.927	7.79896	5.74615	168.157	241.374	273.267	135.125	84.2172	45.744	113.887	183.4	137.298	148.367	141.12	150.762	168.861	260.92	157.572	241.488	266.049	107.81	28.5514	146.51	96.763	41.5729	167.497	42.0124	172.561	97.246	52.6522	32.8452	283.589	80.5213	45.5408	45.3907	307.13	386.15	299.296	284.694	454.479	294.696	273.986	325.859	364.689	265.451	283.277	167.291	27.8567
RPS29A	AT3G43980	95.1328	3.32093	1.82642	124.847	105.249	102.977	63.6349	42.1579	28.6014	64.4924	100.074	63.2149	68.3302	54.1834	64.7051	72.3695	119.009	66.2579	83.3413	95.9188	85.2171	45.2195	79.6512	63.707	24.7872	89.3911	34.461	88.169	61.2338	41.4356	25.9622	117.686	50.4693	35.2421	34.2977	124.575	140.148	125.843	109.998	177.188	109.489	98.0768	115.318	138.618	118.631	134.79	80.7425	20.7869
RPS29B	AT3G44010	387.067	18.4684	15.4517	275.079	292.032	392.064	228.393	137.121	92.4931	185.464	274.517	193.066	214.114	185.396	205.549	235.892	323.471	224.564	318.926	359.88	208.522	122.167	217.907	157.268	90.7471	288.801	102.846	296.606	160.389	116.679	89.9634	477.103	125.001	111.175	123.198	619.069	654.545	572.638	455.79	1016.46	483.211	401.303	503.151	648.123	472.033	358.913	227.554	80.8903
RPS29C	AT4G33865	495.175	32.4165	19.8923	366.109	434.702	462.599	362.99	232.394	165.865	338.36	398.817	234.076	245.833	222.73	254.622	263.137	551.16	258.401	397.427	406.624	351.471	137.141	348.19	252.195	98.5243	444.097	131.475	391.766	245.924	151.852	99.5007	591.737	194.174	108.933	124.603	848.235	994.645	871.079	620.488	1471.21	585.006	523.06	692.869	842.957	709.593	366.639	309.873	119.651
RPS30A	AT2G19750	245.821	7.82296	4.24494	158.324	195.038	196.574	102.993	68.1041	56.6219	105.543	155.593	123.17	120.116	127.463	129.557	155.988	241.569	136.758	185.999	210.941	96.6869	63.9038	126.123	88.5196	45.8554	154.344	50.8575	184.945	93.8916	63.2545	46.1689	267.969	79.8739	58.6482	59.8296	336.57	283.1	239.662	254.982	377.135	218.984	213.633	243.856	273.702	211.584	190.905	156.558	48.2794
RPS30B	AT4G29390	256.539	14.9608	11.2044	216.328	246.684	220.828	168.177	112.498	77.738	127.938	198.741	138.034	125.622	142.178	158.344	159.034	306.184	157.231	230.13	238.644	121.402	74.8163	196.282	127.771	61.7056	278.263	75.527	212.106	120.691	78.5864	58.5115	335.554	103.332	62.0606	71.5478	598.517	480.702	458.176	403.979	571.948	360.222	307.158	335.304	417.519	327.79	256.357	161.707	62.2996
RPS30C	AT5G56670	707.66	26.8178	18.0346	353.31	566.799	686.697	331.156	240.836	138.474	327.666	493.743	350.767	382.24	350.209	366.739	422.661	588.831	401.729	594.747	677.273	341.507	99.6462	421.758	297.583	96.8239	544.019	125.262	539.763	313.7	154.921	102.756	705.396	242.042	113.051	134.76	1080.76	1101.37	912.073	936.596	1569.07	792.906	738.683	919.487	1069.81	914.992	506.727	451.352	84.5583
RACK1A	AT1G18080	676.452	27.8935	16.4649	416.075	546.709	599.86	274.319	163.569	129.28	295.841	395.293	365.974	327.612	363.202	418.638	428.221	410.444	396.166	540.223	690.188	274.972	174.639	394.295	219.986	115.6	468.644	111.72	507.552	270.1	176.183	147.643	857.341	228.247	138.038	146.705	781.666	890.631	909.311	735.352	952.099	829.14	804.847	976.863	816.6	609.563	659.141	508.489	88.469
RACK1B	AT1G48630	211.769	3.60409	2.20464	134.104	148.637	166.348	76.6233	36.7134	17.2381	67.4169	120.861	92.5401	82.2525	84.3501	93.9489	112.315	139.679	99.1027	136.043	171.827	68.4052	19.4061	119.31	78.4814	19.9118	124.934	18.7354	164.895	78.3347	32.2264	22.9705	268.827	65.847	27.2326	27.1127	299.459	291.442	272.353	282.429	321.729	232.457	236.73	274.93	249.966	164.44	180.262	118.979	11.8931
RACK1C	AT3G18130	146.179	2.76942	2.27377	92.5982	127.254	96.361	60.9061	29.8136	22.0262	64.5714	93.4893	74.9648	70.906	71.0068	77.4615	78.7252	99.3738	67.0973	91.9508	112.313	40.7746	14.7301	83.7858	61.0757	19.4738	68.3716	17.4112	116.475	59.6052	29.1223	23.3092	159.945	54.3951	23.6281	26.9344	176.314	165.155	151.367	147.819	151.803	133.916	134.454	149.07	135.705	89.9584	132.461	106.305	9.82889
RPLP0A	AT2G40010	18.1319	1.22151	4.21432	45.9572	14.3921	11.2274	12.227	4.99204	1.82187	9.65527	12.7885	10.4576	9.45964	17.4942	27.6261	26.8686	33.6194	17.9183	14.1489	15.2463	4.0945	0.905441	18.1786	7.52037	1.21996	15.135	1.12624	25.811	6.96325	1.92773	0.863079	31.976	6.98997	1.38923	1.66696	29.5542	23.4872	19.9186	22.729	17.2276	17.4414	21.4379	15.6372	12.3876	9.98213	11.2936	13.9255	4.15766
RPLP0B	AT3G09200	760.54	32.5232	15.9792	499.347	573.12	599.097	318.844	170.558	136.426	372.092	505.86	430.48	319.306	390.463	380.163	426.788	608.269	407.242	543.575	601.164	219.2	153.165	444.364	264.761	132.688	528.452	127.875	583.362	257.692	161.289	163.786	1037.67	221.873	133.1	168.051	1031.69	1004.16	1013.04	907.69	1215.99	844.535	898.102	896.603	825.905	554.896	640.746	536.046	142.717
RPLP0C	AT3G11250	93.1159	2.2449	1.32971	60.8417	85.1704	96.3487	37.442	24.5646	15.063	32.3081	66.2722	58.8072	47.6832	55.4994	57.8186	68.9737	74.2589	59.8098	78.0955	90.683	32.3789	22.7553	39.6249	27.5964	14.5231	52.4962	18.1756	56.8598	27.73	20.807	16.8892	90.4768	25.2261	17.9808	19.2353	109.986	100.951	106.647	104.399	137.23	88.9773	88.1666	92.791	97.7911	77.6081	119.948	52.0235	11.272
RPLP1A	AT1G01100	901.085	32.7516	16.3387	640.55	856.87	1000.69	410.71	300.445	149.302	445.34	677.68	673.05	540.646	603.99	585.616	686.036	893.407	671.995	1024.79	1093.42	378.656	251.676	494.193	321.646	140.82	726.221	158.664	666.078	350.565	209.016	156.502	1121.29	264.639	174.441	189.736	1359.72	1372.6	1377.65	1290.97	2846.3	1106.29	1039.33	1445.86	1513.87	1314.76	1083.99	670.649	151.569
RPLP1B	AT4G00810	324.972	25.8319	47.1461	354.777	293.52	250.047	190.889	131.072	97.2819	218.306	259.937	203.883	184.744	199.263	238.528	245.668	357.002	213.66	284.884	292.08	165.5	61.7418	310.647	241.246	81.8375	358.268	72.8606	321.806	185.013	85.0299	50.5182	447.521	187.641	61.3616	61.1239	467.674	469.78	416.059	371.346	519.947	325.734	332.214	370.42	372.999	295.423	280.936	282.773	54.432
RPLP1C	AT5G47700	534.497	15.9044	9.85282	471.203	597.374	586.732	315.052	204.841	109.287	307.661	511.136	374.224	334.168	336.465	393.482	401.252	613.473	406.764	575.69	630.033	281.413	127.844	423.696	278.906	76.0048	501.205	100.782	512.29	267.285	144.109	95.4876	817.921	224.207	96.4228	101.074	803.941	909.627	855.627	736.646	1266.84	624.404	693.324	793.236	653.663	631.279	614.729	428.1	46.1291
RPLP1D	AT5G24510	0.671541	0	0	0	0.115186	0.0589884	0	0	0.111914	0.0303957	0.144689	0.112769	0.0553181	0.243838	0.0800464	0.120669	0.105258	0.0845327	0.0938405	0.0565452	7.03431	0.293423	0.137605	0.173436	0.28361	0.241456	0.577366	0.855983	0.867246	0.175408	0.190392	0.178736	0.604709	0.257381	0.119527	0.0300111	0.33592	0.587968	0.0165321	0.151588	0.03061	0	0	0.0308839	0.0636851	0	0.171698	0.277852
RPLP2A	AT2G27710	995.864	12.7209	7.89582	273.717	653.491	648.167	329.911	195.004	124.803	338.264	552.366	440.624	423.921	423.21	389.139	440.748	580.494	413.53	663.522	766.493	358.754	116.412	541.23	326.076	111.655	623.643	117	712.793	344.079	167.454	114.063	1039.77	278.061	122.12	151.91	1130.57	1194.28	1057.96	1011	1472.96	910.968	901.945	1131.27	1253.08	866.478	666.037	622.158	70.1809
RPLP2B	AT2G27720	705.902	17.3768	7.85834	401.388	533.621	584.904	289.405	198.012	119.904	334.539	480.374	414.39	368.426	393.494	367.526	421.004	668.899	408.673	626.83	670.647	359.884	168.794	449.961	273.892	103.547	635.202	120.08	594.323	315.018	159.478	110.01	989.368	236.435	121.742	148.215	827.089	988.197	926.231	758.824	1405.78	793.149	686.141	873.221	1071.93	777.17	647.199	523.46	109.386
RPLP2C	AT3G28500	232.422	13.9331	11.9556	236.823	302.404	357.236	199.657	110.148	61.1758	130.178	194.652	171.793	176.41	194.739	190.442	218.462	271.448	199.562	343.126	360.656	50.361	7.04363	0.485195	0.380183	0.882284	1.74949	1.46734	0.223787	0.19951	11.0151	0.56596	0.768193	0.154048	5.51254	2.01672	0.0703415	0.702065	0.19991	0.815799	6.14657	0.633066	4.09131	57.1905	329.874	301.495	431.128	175.12	52.4034
RPLP2D	AT3G44590	109.692	3.69456	4.068	79.1069	81.7397	89.8559	53.5873	30.7473	18.7644	45.2861	70.9506	54.0267	49.803	52.8904	53.4555	62.0039	105.436	54.6414	84.461	92.3625	34.9195	13.1528	51.8469	35.5717	13.643	71.1613	14.5797	70.9277	32.6467	18.8786	11.7013	124.471	27.5404	15.4023	16.0977	145.647	181.454	161.155	142.616	227.577	125.765	127.117	136.735	152.61	114.205	87.9699	57.5759	12.8364
RPLP2E	AT5G40040	1.54954	0.31378	1.63023	153.368	4.66122	4.39932	0.105573	0.463486	0.163089	0.147738	2.17086	2.87938	3.19336	11.415	31.1312	39.4356	63.3212	17.6698	4.00561	1.36527	0	0.157579	0.0753153	0	0	0.166684	0.16346	0.0996933	0	0	0.033388	0.488843	0.0315878	0	0.0328371	4.88562	4.46962	5.90496	6.13996	7.86279	3.95735	6.40448	7.59901	11.7856	7.57932	13.7396	0.0353911	0.059757
RPLP3A	AT4G25890	121.777	3.56038	3.20823	71.1957	93.0762	82.6251	82.9763	47.4777	26.2456	46.9908	79.8927	64.6854	59.0461	71.6489	65.1114	70.9009	110.279	61.1232	89.3776	96.1211	100.664	16.4023	57.7214	54.3058	15.3531	57.3189	22.0742	85.0005	49.7585	28.7935	11.9859	128.991	45.3331	23.453	20.1489	157.346	138.114	121.256	110.664	186.607	88.4986	89.7387	89.0965	93.8219	82.3998	91.7228	95.8834	6.96936
RPLP3B	AT5G57290	660.75	23.8705	14.1904	443.989	635.648	678.057	361.4	217.49	152.104	290.08	467.743	335.311	370.295	375.001	430.395	439.75	563.359	435.316	652.798	787.181	392.868	113.938	404.985	306.846	95.9651	543.318	121.501	514.598	283.631	169.78	105.832	667.085	250.153	119.24	119.229	1048.74	1013.28	1057.07	1155.68	1443.88	745.826	798.3	997.301	787.204	887.617	582.596	497.358	117.438
RPL3A	AT1G43170	1141.45	23.6114	13.3747	603.533	889.417	924.583	386.96	221.31	156.573	394.585	584.622	508.769	476.255	554.297	567.823	604.591	622.554	585.525	779.251	959.346	369.106	283.612	556.671	300.823	165.274	682.032	159.294	762.45	381.255	255.541	192.826	1237.34	316.158	210.667	200.417	1311.73	1420.9	1467.98	1288.39	1626.12	1315.24	1265.87	1497.57	1338.15	970.515	975.229	749.447	104.091
RPL3B	AT1G61580	25.4682	3.66913	1.65185	38.0665	22.7992	22.23	15.1297	14.4589	11.0523	13.1638	18.8682	15.5753	13.2352	16.7822	18.3446	22.2805	25.7732	23.8645	25.0558	25.6745	10.9468	11.5187	25.256	22.4531	10.3904	14.186	14.023	21.8725	14.7721	11.0135	7.25668	18.7676	16.2576	11.9674	13.194	33.6638	31.5285	28.2469	45.6077	31.7098	29.6268	33.6874	34.1028	30.8308	28.9235	39.7792	16.7819	30.5994
RPL4A	AT3G09630	402.495	18.9011	9.71207	283.42	345.921	351.888	172.324	103.88	75.8407	159.861	232.317	210.174	173.22	205.273	207.796	216.888	273.484	214.364	295.595	328.428	141.008	94.276	220.321	133.824	71.4012	248.517	72.4622	298.044	148.217	100.172	94.8725	459.548	126.483	83.9012	92.0536	560.438	568.902	584.867	524.456	650.3	517.48	509.324	529.812	426.853	310.831	405.852	259.765	66.9223
RPL4D	AT5G02870	592.954	17.6809	8.51689	373.342	489.273	544.762	227.689	140.739	104.534	233.985	327.353	298.599	281.445	301.382	355.814	367.375	340.185	357.962	462.996	571.883	209.261	116.552	405.87	215.741	95.6964	435.77	85.1741	469.008	243.499	136.888	126.956	677.588	208.687	106.384	115.445	799.334	774.598	814.971	785.818	829.618	679.316	735.091	797.697	604.476	453.579	600.858	414.089	88.3485
RPL5A	AT3G25520	898.825	15.2988	11.9731	406.379	613.891	659.69	315.277	214.92	145.838	392.389	531.103	427.668	398.062	438.04	425.396	483.901	564.269	453.826	639.751	711.232	311.582	144.572	493.784	326.375	130.45	525.317	132.177	649.763	344.561	176.485	128.246	898.123	306.119	149.543	160.379	1078.87	957.94	868.142	1026.11	1072.26	885.098	915.783	925.007	991.921	729.371	679.304	593.203	74.2975
RPL5B	AT5G39740	712.398	12.2533	7.82223	329.703	514.031	566.258	229.369	156.388	111.849	284.922	418.016	346.419	312.626	356.368	350.755	398.807	525.96	379.716	498.901	576.682	219.228	125.263	367.298	230.575	95.1917	405.012	98.8336	483.55	236.513	132.654	103.869	630.97	206.247	109.207	125.993	872.179	672.738	619.758	778.151	795.843	646.922	671.378	649.526	740.911	561.047	616.809	470.091	71.6667
RPL6A	AT1G74050	298.737	9.08761	8.70524	168.899	222.407	242.273	126.532	92.6109	75.951	178.245	200.774	177.645	149.978	183.422	175.628	187.798	270.385	186.849	250.572	246.905	162.635	113.476	192.115	152.315	99.5676	255.471	98.5506	248.823	152.295	114.16	71.5593	365.073	133.816	99.9273	85.5696	368.37	351.554	368.682	346.783	434.342	333.035	310.493	342.59	340.506	291.83	246.417	247.487	41.8799
RPL6B	AT1G74060	244.52	8.10243	5.15447	184.883	241.073	276.671	106.995	81.5161	68.3145	121.071	184.048	155.199	146.563	163.624	169.605	179.729	269.255	192.716	253.64	275.704	111.897	80.8616	139.766	99.6512	57.6169	196.153	65.1314	181.608	106.64	85.0066	54.0123	263.37	91.2242	66.3006	59.2132	344.697	340.163	316.968	317.164	371.381	276.719	267.525	306.351	297.09	282.865	286.34	180.866	33.4456
RPL6C	AT1G18540	475.978	13.9635	6.48795	242.66	359.623	383.925	178.123	111.784	67.6441	193.531	248.497	231.618	194.533	233.869	217.511	248.882	395.421	253.741	372.954	397.067	134.142	70.0713	271.293	138.981	58.9926	333.556	65.8776	363.157	156.747	89.297	71.0356	494.657	127.538	66.3974	81.1889	705.553	614.622	595.335	609.558	677.302	587.364	580.148	618.599	572.409	416.401	418.892	312.542	54.606
RPL7A	AT1G80750	95.3592	2.89961	0.969888	58.9541	76.3339	83.8038	22.0327	22.1771	16.8089	30.7205	68.6068	51.9199	49.3159	49.8462	48.6281	54.1642	85.2756	63.551	75.8271	86.9605	27.8951	28.6497	42.9455	33.7804	23.0953	53.7386	25.2282	57.2917	33.6392	29.745	23.2827	78.3634	30.2156	26.5776	28.1078	130.919	98.0843	95.084	139.985	88.0741	96.9179	112.934	103.05	98.6727	86.6079	85.8872	57.1756	14.0003
RPL7B	AT2G01250	870.348	17.5891	13.4807	424.353	664.297	672.337	300.907	187.472	151.431	358.004	485.607	404.972	347.498	443	410.063	448.967	626.94	423.862	598.297	724.889	328.326	132.21	530.252	326.848	118.186	633.339	131.004	667.509	339.348	183.258	121.774	930.591	312.816	137.088	154.152	1108.03	1008.45	1015.7	1033.35	1257.89	903.045	892.438	1006.14	933.793	747.924	655.717	615	88.5335
RPL7C	AT2G44120	319.826	14.1493	2.66043	148.677	223.903	238.152	92.7393	67.3643	61.5272	137.322	222.678	171.05	148.559	154.993	153.439	173.317	263.821	169.021	247.375	272.594	120.53	74.6568	168.978	105.944	46.0924	193.649	53.8161	227.104	111.013	70.8634	58.7303	305.494	97.4386	54.8281	74.6878	390.721	346.291	330.723	369.113	364.023	323.176	326.135	329.503	346.051	253.984	257.22	230.488	27.1058
RPL7D	AT3G13580	151.109	7.50994	5.55389	106.61	144.465	156.24	56.4836	61.2643	48.577	97.8122	115.422	105.874	95.326	117.945	114.734	124.301	164.573	125.198	140.335	147.404	95.0448	174.713	78.2612	51.5341	69.837	115.662	77.9984	96.1326	66.7087	102.316	80.0131	174.146	47.2291	89.9186	94.4059	170.724	169.134	168.837	174.484	179.839	172.679	151.72	152.571	154.958	154.302	136.405	133.691	54.0021
RPL7aA	AT2G47610	624.789	26.2741	14.4472	387.015	461.661	561.94	232.664	161.555	104.235	248.369	384.925	327.068	282.426	334.689	299.333	352.476	515.291	373.456	520.535	593.722	205.716	126.519	309.216	185.245	76.934	456.446	89.3022	456.439	214.041	120.804	101.249	703.62	169.139	93.0528	123.422	1027.56	878.15	852.581	851.187	1091.44	887.996	806.482	923.795	905.733	628.919	603.426	424.905	105.336
RPL7aB	AT3G62870	791.813	16.1043	7.97796	363.644	569.181	606.3	253.827	167.78	137.332	329.5	491.09	377.773	360.893	368.818	372.855	440.226	560.913	409.102	502.514	610.212	278.199	212.681	389.813	247.852	137	449.041	152.411	544.746	285.81	194.922	143.263	796.969	228.947	167.239	192.737	855.334	766.796	697.402	699.71	734.421	664.451	619.111	716.171	795.178	646.353	596.132	566.055	78.2161
RPL8A	AT2G18020	676.678	25.377	14.591	466.352	690.97	685.041	354.963	209.879	137.639	335.438	465.626	359.837	320.198	357.796	391.802	407.948	558.888	392.168	583.734	704.263	278.261	143.565	441.879	268.598	114.578	470.994	127.736	524.868	277.192	175.803	143.22	885.849	245.475	123.711	149.893	1128.12	1282.62	1257.92	987.025	1280.66	1005.02	1050.86	1160.5	926.229	698.652	727.027	482.477	78.6334
RPL8B	AT3G51190	0.0269925	0.0264365	0	39.2441	0.0491859	0.0251887	0.0372847	0	0.0263264	0	0.0245989	0.0254356	0.047243	0.209976	0.290107	0.506875	6.43581	7.45579	0.997084	0	0.0522411	0.174395	0	0	0.0242728	0	0.023951	0.0241785	0.0233158	0.0266465	0.257907	0	0	0	0.0499543	0	0.0730622	0	0	0	0	0	0	0	0	0.14177	0	0.185854
RPL8C	AT4G36130	268.037	11.2876	11.6495	225.655	260.379	266.544	95.8624	70.1199	43.7111	116.421	171.289	139.162	130.004	148.118	176.705	179.962	269.096	177.747	237.821	283.491	100.287	59.4645	154.469	101.499	39.9334	191.669	41.9372	203.558	96.2906	60.0313	46.1071	329.421	84.7655	49.3585	49.4363	411.8	395.533	387.185	391.132	450.673	332.944	359.273	396.404	317.565	254.469	281.496	185.135	31.7777
RPL9B	AT1G33120	108.306	5.01656	2.58714	62.2625	82.6551	78.1692	54.9086	31.8632	24.6652	55.9172	72.8753	64.2104	45.7541	63.9366	49.0294	55.3008	130.372	55.0909	88.1847	69.4192	39.5386	31.1772	64.9551	48.3964	33.1335	70.2665	37.3361	89.9937	45.3889	34.5731	31.0181	128.942	47.089	29.1914	31.7562	198.698	139.718	125.075	165.38	198.079	96.196	131.793	105.341	91.5321	77.7389	93.7253	69.0564	12.873
RPL9C	AT1G33140	163.806	8.43961	5.30337	105.098	123.53	114.626	103.509	51.833	40.1594	83.7436	105.87	96.8008	65.4447	95.6045	69.8255	80.3655	189.064	79.2877	123.715	99.3726	70.5032	52.3574	93.0562	71.8213	52.7901	103.571	60.5043	143.507	74.3345	55.441	48.427	226.148	72.1496	46.9286	54.7313	367.052	256.411	230.657	239.614	385.637	167.087	202.321	175.102	150.454	110.267	142.082	109.798	21.7085
RPL9D	AT4G10450	135.181	3.36051	0.850723	135.633	113.014	130.21	39.9702	23.9653	19.1605	62.8546	97.6406	75.2048	65.5848	67.8599	64.3907	77.52	114.943	77.4108	92.4133	117.565	34.4431	29.1831	90.4839	54.236	21.799	100.706	23.6576	111.135	48.5678	33.31	26.4172	168.689	43.5484	28.269	34.3088	231.866	224.93	198.906	224.283	311.139	153.148	165.023	180.959	168.691	119.987	135.559	92.4678	8.23713
RPL10A	AT1G14320	1127.24	114.709	90.6622	670.266	1068.73	950.066	612.484	400.351	295.525	514.7	885.858	692.524	605.276	638.504	701.4	681.266	764.572	642.055	883.557	1073.44	576.926	295.942	787.406	520.873	215.117	844.63	233.586	947.453	527.452	308	361.634	1336.36	455.712	232.024	356.452	1685.37	1730.22	1684.82	1544.17	2273.87	1321.38	1382.28	1595.96	1336.66	1071.41	1093.27	869.975	264.116
RPL10B	AT1G26910	38.2787	10.8688	5.18782	64.9189	37.7554	41.2693	17.338	10.7862	8.0613	13.045	30.3791	24.6759	23.4552	26.2948	31.5904	35.0514	42.2213	27.5762	33.0715	43.4978	19.5524	5.41366	19.174	13.9695	3.74824	26.5258	4.83271	28.1692	14.0768	6.44729	7.63326	43.2614	13.2696	6.32719	12.4873	60.894	59.6148	63.3787	57.4313	75.7738	48.9377	48.045	54.0135	49.4559	43.9344	51.9199	24.4433	43.9722
RPL10C	AT1G66580	314.505	80.4521	43.827	343.878	290.434	312.176	126.658	106.13	90.2457	163.816	240.118	201.405	174.184	201.969	190.299	225.89	341.543	230.019	288.872	312.636	92.4633	62.9677	165.447	100.543	55.4096	221.234	59.5121	196.384	96.9058	63.2969	207.853	327.031	91.7181	69.5763	261.702	499.782	437.865	416.051	387.1	572.179	365.484	345.806	367.588	424.628	318.869	381.294	203.901	241.167
RPL10aA	AT1G08360	549.632	15.847	10.5556	367.496	417.094	467.563	229.336	152.688	109.693	269.094	359.098	296.42	277.179	301.358	291.114	345.682	497.973	323.814	445.073	470.485	220.719	127.291	265.716	180.318	118.789	365.818	128.966	371.968	213.933	148.107	100.282	578.145	165.121	131.368	143.505	655.02	638.549	617.651	550.064	854.592	598.04	528.45	624.544	701.561	535.315	499.192	377.322	64.3305
RPL10aB	AT2G27530	769.798	24.3335	11.0718	408.64	493.083	632.586	312.065	186.437	127.071	366.021	492.803	377.11	375.729	372.366	393.998	459.581	588.946	422.51	561.426	632.492	348.134	197.625	425.132	291.852	143.956	493.571	150.073	569.878	300.82	179.496	139.517	753.619	248.143	152.923	188.971	882.005	877.348	856.376	839.196	1271.45	794.505	720.861	825.021	941.308	701.031	598.159	529.999	126.752
RPL10aC	AT5G22440	280.033	2.65256	2.94391	141.305	161.62	190.926	60.708	35.673	28.3496	87.3931	154.047	116.289	101.425	100.453	105.706	133.361	172.44	121.589	162.007	206.685	68.5822	35.3316	113.325	72.5083	30.811	157.267	30.5448	163.411	70.7116	39.7082	23.541	270.378	60.1452	33.1967	37.7965	361.025	305.337	295.853	338.363	407.785	288.726	256.524	285.413	347.004	237.676	211.309	170.494	23.08
RPL11A	AT2G42740	44.9991	0.71332	0.888327	32.8672	32.9093	45.0093	7.67312	4.66546	3.37626	19.904	27.3435	20.1288	19.4623	19.676	22.0327	30.0411	47.435	31.5332	39.1291	48.8031	18.6482	10.9607	19.2996	12.7534	4.85122	34.8854	6.18962	31.3742	15.5267	9.10008	3.78751	59.1545	10.2657	6.74771	7.56496	87.5836	71.0143	76.81	73.7711	104.101	67.9754	71.5321	79.2426	75.8935	62.057	39.6714	29.2678	0.566724
RPL11B	AT3G58700	107.95	3.39895	1.37016	91.4054	97.4361	84.6613	50.6709	32.2127	23.3073	47.2326	84.4531	61.8884	67.4316	57.0899	64.6994	71.3471	94.5537	66.2132	80.7048	98.6592	59.8638	31.4995	67.308	50.9937	27.5201	70.1017	32.4758	88.5808	56.7683	41.4856	24.333	126.154	44.9436	36.5518	35.3938	171.036	149.114	134.229	117.052	142.329	108.668	109.529	117.503	110.654	97.1301	107.946	89.8589	7.47332
RPL11C	AT4G18730	531.14	9.71756	5.98162	276.508	362.617	390.946	208.904	124.244	83.186	215.192	394.4	282.513	244.614	245.91	261.02	283.733	322.236	250.673	353.446	416.847	220.995	133.389	275.414	189.231	93.015	316.979	100.19	346.861	187.816	127.287	95.383	564.809	146.811	102.801	114.499	742.914	627.882	621.949	603.489	872.742	568.558	530.597	600.171	643.878	496.971	385.526	357.38	57.492
RPL11D	AT5G45775	514.555	7.92308	4.78634	315.603	397.188	517.487	162.508	114.381	65.3158	195.404	316.071	250.634	241.908	258.461	284.491	325.282	459.928	327.381	472.13	562.797	145.963	82.509	249.624	153.694	64.2404	331.851	59.217	323.382	159.593	89.3722	70.7006	541.718	122.625	72.6865	84.1973	746.583	680.091	638.609	713.927	810.097	617.005	620.438	631.572	739.568	553.35	500.069	303.463	48.409
RPL12A	AT2G37190	528.347	6.88512	4.32712	308.314	393.916	401.433	165.076	92.1333	54.2879	197.412	278.545	219.169	201.581	226.826	237.144	263.114	386.411	247.973	361.622	409.106	224.598	94.5566	303.468	187.146	63.3774	381.387	72.7689	419.173	196.151	112.958	66.4497	753.962	165.456	88.7208	88.5393	830.818	766.969	714.684	654.7	912.185	641.765	617.366	644.557	596.345	490.362	399.171	345.132	21.435
RPL12B	AT3G53430	443.704	22.9086	11.7212	345.065	333.153	358.91	260.685	122.535	88.0016	196.493	300.723	251.38	198.976	236.699	219.935	243.906	396.656	240.431	337.868	360.377	199.189	99.2323	242.775	183.679	101.917	322.013	103.494	354.794	181.242	117.642	88.7976	640.742	158.719	99.8416	112.01	764.048	731.036	698.976	584.967	1122.54	607.604	547.613	661.719	601.632	421.898	428.543	293.521	66.3996
RPL12C	AT5G60670	159.292	2.06579	1.65408	118.295	148.362	180.56	70.8578	37.4894	21.5915	85.5756	99.0407	88.4685	87.8469	91.3049	103.083	115.548	147.381	114.685	157.823	181.09	63.8573	19.1246	106.904	73.9118	21.3842	111.169	21.4834	128.343	70.5226	35.174	17.6027	194.204	59.9188	27.8817	25.9315	230.72	241.833	211.986	227.971	271.314	187.976	193.492	231.019	222.737	183.223	184.723	129.432	6.10583
RPL13B	AT3G48960	0	0	0	7.42486	0.0369741	0	0.0553786	0	0	0.038929	0.06946	0.170558	0.0330929	0.105761	0.135477	0.3645	2.93273	1.84121	0.408067	0.204078	0.879732	0.0298198	0	0	0.033642	0.0297466	0	0.0690715	0.0345892	0.060545	0	0.0918324	0.0643963	0.306105	0.0334716	0	0.024963	0	0.024349	0.0223316	0.0366236	0	0	0	0.0380982	0.0664361	0.178774	0.0304559
RPL13C	AT3G49010	943.257	19.4044	9.62645	447.272	673.143	780.313	339.983	199.889	136.088	373.652	591.307	473.087	427.979	444.573	435.528	497.561	673.959	481.048	705.192	812.261	314.16	141.248	492.547	319.2	146.689	578.872	144.354	727.564	349.363	200.812	165.645	1092.01	300.542	159.282	199.291	1448.46	1378.54	1346.53	1379.55	1528.34	1148.74	1154.96	1365.07	1242.21	835.904	895.393	583.85	93.4368
RPL13D	AT5G23900	208.871	6.40216	8.51151	272.185	191.472	195.037	119.661	91.4709	61.04	139.122	156.537	132.263	126.964	147.677	148.448	165.358	259.174	165.595	206.694	196.732	128.129	100.176	133.74	93.0372	46.2535	168.204	56.9335	169.728	106.337	77.4429	51.2512	252.062	85.1609	60.6348	55.5584	282.326	257.568	230.647	241.707	293.092	216.78	216.183	230.519	244.347	204.852	216.327	181.632	34.4869
RPL13aA	AT3G07110	359.696	5.346	3.05818	187.267	302.211	270.591	131.065	72.1773	51.0298	135.326	253.321	199.987	155.256	163.069	176.538	185.614	243.87	168.178	249.41	269.279	135.326	73.5461	205.324	133.828	62.9812	212.932	62.5365	276.449	140.561	88.8061	70.9322	402.619	115.74	69.6333	84.2576	506.855	462.861	445.219	468.849	544.341	361.885	395.764	410.913	348.654	275.756	334.895	244.654	28.0545
RPL13aB	AT3G24830	707.491	15.6385	9.93234	465.987	733.518	728.597	306.326	224.611	138.544	349.611	501.652	410.497	356.74	395.215	488.133	479.528	665.31	476.266	652.979	746.725	376.04	231.506	509.114	289.469	146.118	547.578	165.658	599.354	314.852	248.001	173.487	979.269	261.032	190.611	174.82	1185.11	1189.76	1227.05	1061.97	1424.54	929.392	921.05	973.323	834.275	742.408	688.564	573.547	74.039
RPL13aC	AT4G13170	59.2779	1.15305	0.39344	41.4604	40.9135	37.7357	18.0174	11.2282	12.162	30.5583	34.0267	26.8782	22.2167	25.8588	30.2906	35.6389	48.9822	29.2394	35.1895	44.5962	23.1851	10.7125	42.9582	29.0308	10.8578	43.0272	11.4174	50.5314	26.6166	15.9374	7.61766	66.8568	24.6567	13.2372	9.69642	80.3444	65.9315	61.6503	65.6941	66.8224	50.9897	55.8206	54.0345	47.4527	39.6423	39.9984	52.0466	3.62864
RPL13aD	AT5G48760	186.785	5.40434	2.94692	126.081	181.056	204.396	47.8428	48.7959	36.2414	94.2885	146.647	108.243	89.6568	97.1309	111.116	132.71	184.963	134.639	165.075	203.974	62.2822	41.5042	90.0656	60.7146	30.664	143.453	36.4226	123.366	60.5192	43.9763	27.8059	193.679	48.9147	35.0802	35.2204	241.321	193.273	201.934	236.474	216.207	203.735	210.715	205.02	212.02	193.409	203.309	124.486	27.9891
RPL14A	AT2G20450	275.198	6.50328	3.12571	215.087	265.354	208.456	87.2834	71.1843	53.8328	125.148	223.325	157.391	157.804	148.233	164.555	186.46	224.434	185.542	225.05	274.5	86.2116	44.0577	242.531	178.14	49.0374	265.964	48.712	256.399	127.77	65.6733	38.609	283.887	130.081	51.1232	56.2168	375.626	295.352	253.004	285.182	297.19	235.039	254.624	271.699	262.077	234.557	247.734	231.177	20.0878
RPL14B	AT4G27090	1955.2	52.042	27.0533	978.783	1740.55	1916.08	687.189	500.661	359.295	872.46	1348.09	1130.7	1104.01	1178.51	1357.28	1400.31	1762.42	1406.43	1791.55	2277.73	989.389	611.126	1089.01	633.636	350.567	1401.8	415.629	1402.58	794.722	594.213	415.895	2178.27	601.645	489.933	443.098	2272.61	2191.93	2282.76	2094.63	2646.03	1945.5	2227.14	2400.19	2139.63	2212.84	1775.31	1538.95	188.941
RPL15A	AT4G16720	713.308	17.8484	9.45752	484.084	690.854	731.81	280.973	189.458	140.385	342.428	580.955	441.535	376.365	363.842	470.622	478.622	610.062	467.353	583.432	703.563	314.779	236.818	492.265	317.101	144.036	499.352	149.848	582.552	310.751	217.02	171.324	848.726	273.968	171.758	175.205	974.936	908.867	924.78	911.608	877.716	780.96	913.44	933.607	764.586	635.11	763.033	509.518	67.6024
RPL15B	AT4G17390	559.784	18.7933	16.0801	459.439	558.744	578.727	304.302	217.182	109.223	300.222	415.239	311.357	281.959	300.06	357.901	359.708	544.298	354.282	496.601	586.207	321.387	102.737	415.016	262.353	74.7747	477.25	82.2304	545.816	280.56	128.73	90.6931	756.237	238.634	90.1699	97.9628	865.638	899.981	813.174	819.782	943.539	762.215	833.027	882.102	733.498	611.066	575.415	431.691	61.1665
RPL17A	AT1G27400	373.153	5.66489	3.59383	202.383	294.612	330.125	102.307	89.1263	49.7312	178.302	246.545	181.2	168.798	184.604	198.39	220.38	341.717	224.139	301.021	345.338	115.714	47.1933	201.568	117.41	41.9814	254.367	44.5247	249.238	120.147	63.0026	45.2162	340.885	99.5676	46.0531	56.3117	519.716	384.032	369.269	462.635	445.887	366.368	396.557	375.637	434.015	357.925	329.42	252.437	30.2712
RPL17B	AT1G67430	1045.16	24.8889	13.7827	515.273	764.654	908.157	443.882	308.83	186.453	484.023	744.654	519.357	506.474	530.958	536.672	598.142	902.41	571.954	873.089	884.322	533.323	231.124	612.809	417.605	187.38	751.617	223.742	849.731	472.601	255.653	179.267	1249.63	357.442	205.136	251.33	1433.63	1401.25	1325	1243.25	1521.69	1238.03	1116.26	1240.11	1386.89	1095.65	867.969	713.152	121.941
RPL18A	AT2G47570	0	0.135341	0.066454	0.497296	0.151675	0.0935534	0	0.114804	0.527767	0	0.184996	0.270687	0.326026	0.384509	0.452207	0.29609	0.507246	0.0593395	0.06642	0.0914237	0	0	0.0228655	0	0.0303847	0	0.148878	0	0	0.14786	0.173131	0	0.0575398	0.0306035	0.0978749	0	0.0223051	0.0306525	0.26919	0	0.0668506	0.131543	0.0329296	0	0.101728	0.0593623	0.0798693	0
RPL18B	AT3G05590	1073.98	38.4235	25.3862	685.909	869.37	1104.98	506.074	317.175	202.153	501.282	840.671	652.242	599.311	639.624	689.957	751.735	1088.96	702.637	937.678	1104.32	517.159	216.442	711.461	440.137	174.805	897.905	191.164	930.348	459.702	246.96	192.262	1355.71	374.012	192.18	239.711	1281.81	1317.96	1287.55	1257.48	1386.18	1082.04	1205.04	1281.27	1176.43	1005.17	1117.42	840.838	133.733
RPL18C	AT5G27850	757.18	15.5251	10.5473	466.905	644.34	704.171	291.587	163.79	106.895	312.7	513.561	367.558	365.411	370.552	408.409	425.498	638.508	411.812	594.92	664.477	290.041	141.949	426.693	259.297	91.3669	531.555	112.201	531.929	264.47	160.454	129.689	836.643	216.62	109.946	137.064	1150.69	1193.78	1225.69	1100.55	1696.34	810.427	929.505	955.126	884.573	726.171	709.223	511.163	57.4654
RPL18aA	AT1G29970	70.1382	93.9493	77.6358	109.722	77.6659	69.662	47.0536	47.9711	45.4351	43.0061	80.8557	64.3713	61.2586	57.8836	61.6619	66.4719	93.1783	63.9279	74.302	73.4364	51.8919	70.2355	55.329	51.5589	45.7258	60.8022	54.83	65.6108	49.0068	53.6599	69.6256	75.0139	45.2004	51.8779	64.9148	105.031	103.573	87.3295	92.6331	98.4359	80.3662	79.2637	94.3927	96.825	84.6525	93.8117	51.3776	65.0746
RPL18aB	AT2G34480	934.329	40.5921	18.6988	668.719	759.818	945.723	455.678	291.499	187.505	490.773	586.855	504.171	417.806	507.117	457.148	512.626	899.066	531.551	769.373	807.741	409.042	213.433	496.76	333.17	180.493	652.125	192.779	751.853	406.749	233.613	187.451	1335.62	297.433	185.492	249.248	1609.31	1496.05	1364.37	1270.77	1727.08	1292.91	1296.09	1422.51	1263.78	845.307	873.404	625.301	140.021
RPL18aC	AT3G14600	387.263	9.05573	4.78697	217.015	336.466	359.674	114.2	89.8451	74.3875	184.597	264.217	195.197	169.718	185.143	203.234	213.984	366.48	225.968	275.651	310.867	152.683	135.264	189.646	115.627	82.7338	275.952	103.348	258.723	137.858	126.248	77.0599	491.093	106.332	102.946	97.7638	547.881	465.14	491.49	459.319	558.819	481.429	452.518	475.317	484.039	418.909	329.347	260.224	32.6122
RPL18aD	AT1G29965	86.8969	7.93016	10.796	121.453	88.4506	78.75	42.564	31.1023	21.487	33.5645	65.5766	50.5581	54.2139	60.9885	67.6289	72.8528	101.158	64.0289	82.659	87.3568	39.6255	21.3231	62.0627	51.4059	23.4787	70.7504	23.0079	77.1562	47.6105	29.5042	22.7697	94.9633	44.0849	24.285	26.6883	133.417	131.552	108.942	115.872	125.138	99.2156	96.4484	118.671	122.644	96.6626	102.895	56.7775	21.8166
RPL19A	AT1G02780	1367.38	52.3027	33.2358	685.484	1001.4	1060.87	567.482	375.979	275.528	594.848	880.306	728.396	603.549	718.62	689.001	756.208	1140.01	755.489	1115.7	1172.59	529.091	390.042	716.205	451.982	281.549	993.782	322.793	943.761	500.22	374.365	299.603	1444.77	406.739	323.691	346.835	1812.91	1608.34	1517.94	1692.63	1870.24	1471.49	1502.26	1526.54	1561.19	1253.05	1135.49	927.372	236.333
RPL19B	AT3G16780	180.176	4.52964	6.18265	122.748	148.726	143.871	59.5391	41.2957	26.909	54.9278	100.979	88.3947	90.5474	98.5452	110.901	112.987	127.16	106.746	134.111	179.641	64.0329	20.0305	113.959	77.6584	24.1652	126.781	21.0327	151.856	80.9606	35.3807	21.5209	172.138	68.6418	27.1447	25.1383	211.7	225.27	184.286	250.58	179.503	166.763	196.09	199.473	172.591	148.262	159.701	120.883	15.688
RPL19C	AT4G02230	311.882	21.7966	13.3633	201.194	325.924	294.699	100.328	116.49	98.8597	158.802	231.543	175.592	172.257	192.005	225.845	214.356	266.868	212.118	263.416	272.694	209.356	207.032	149.049	115.375	118.427	168.75	151.984	204.978	147.018	203.248	133.961	265.795	109.47	158.442	146.413	344.97	359.359	342.416	337.253	281.303	312.848	330.479	317.231	285.578	279.769	279.291	209.717	95.0987
RPL21A	AT1G09590	414.972	14.7494	7.98796	298.777	466.97	466.547	197.889	137.993	81.4765	177.948	339.114	257.629	224.172	234.076	281.705	288.473	418.556	293.882	414.918	442.299	158.71	69.5001	262.194	170.74	66.1737	335.976	74.1074	340.089	175.168	104.263	79.2778	512.799	144.562	77.5706	92.1011	588.287	574.825	539.918	552.31	529.736	533.973	574.475	629.887	467.843	421.864	487.129	283.391	40.6538
RPL21C	AT1G09690	678.232	20.7334	14.7415	559.114	771.625	894.41	315.551	228.683	134.062	396.612	534.187	415.531	363.228	398.278	498.741	517.866	837.158	559.407	737.078	847.157	298.281	140.026	515.058	303.828	122.946	655.269	134.358	598.433	322.85	173.366	125.33	1055.91	251.543	135.078	171.093	993.266	1018.56	1012.66	918.842	1124.94	1040.67	1053.23	1186.86	962.489	858.154	847.384	541.329	69.5403
RPL21E	AT1G57660	243.432	6.16971	4.62808	151.71	192.879	179.148	125.733	65.6675	45.827	121.628	188.088	130.831	119.819	121.798	125.244	138.922	204.675	122.767	165.464	185.6	133.111	53.1234	156.11	102.543	43.1729	171.272	52.9203	196.79	106.656	53.834	44.2893	305.077	90.8907	50.1654	57.467	298.778	286.836	264.893	235.669	347.769	253.862	227.789	260.43	288.679	221.611	198.132	176.53	22.7076
RPL21F	AT1G57860	101.358	3.14652	2.7032	65.5149	90.9285	89.15	48.1293	30.8226	28.8844	58.2943	84.9874	57.0587	49.7636	59.2457	56.2382	63.7445	103.23	59.4744	80.899	85.3503	50.1606	23.3435	73.0566	60.7877	28.6122	85.4315	34.0914	89.3271	52.0454	29.6317	19.0404	118.564	47.6676	27.2358	27.115	146.314	113.198	103.063	106.904	135.873	104.946	100.544	108.03	112.964	104.762	87.8928	81.6064	13.4122
RPL22A	AT1G02830	0.0491597	0.554349	0.154326	9.54842	0.103195	0	0	0	0	0.0507506	0	0.046186	0	0	0.0999582	0	1.09989	2.10436	0.465726	0.0948008	0.102649	0	0.249979	0.047183	0	0.0513602	0	0.0472703	0.193078	0	0	0	0	0	0.0467098	0	0.0952272	0.191492	0.135916	0	0.0532987	0	0	0	0	0	0	0.20113
RPL22B	AT3G05560	518.398	16.904	8.49188	358.688	414.202	522.078	281.115	177.044	104.657	267.161	333.923	289.139	265.045	287.564	286.981	335.121	496.781	324.592	442.713	496.936	213.325	88.3075	333.49	241.155	89.1274	382.681	87.3377	440.59	224.342	113.573	81.2322	616.306	201.998	92.249	100.579	949.529	718.092	652.869	705.724	1044.59	586.803	602.781	633.385	675.003	525.302	461.177	370.789	82.5327
RPL22C	AT5G27770	491.401	10.7449	6.99453	260.161	338.772	350.583	196.565	111.956	94.6504	189.744	285.378	215.854	203.539	209.979	216.374	230.902	307.424	217.972	283.603	337.991	278.469	170.88	243.366	188.079	87.481	313.717	99.8981	349.522	176.859	135.708	103.873	521.599	148.974	113.342	128.119	735.86	665.667	711.625	624.561	1242.69	482.406	488.76	513.783	513.552	404.722	333.271	307.583	82.1893
RPL23A	AT1G04480	332.046	14.6621	14.8898	259.149	350.502	318.5	131.097	130.129	83.3499	194.109	337.617	234.972	203.16	219.025	254.666	255.032	423.792	238.727	341.432	348.877	175.393	91.7731	279.543	192.459	63.7127	299.547	82.5531	278.482	148.717	106.016	79.606	335.551	141.586	74.2452	78.9755	402.254	431.313	393.305	385.543	432.556	336.041	376.081	383.953	335.805	360.306	322.002	282.95	49.0813
RPL23B	AT2G33370	207.425	8.55587	1.85112	109.147	182.276	157.43	73.8874	41.1823	19.042	85.7286	158.072	119.471	94.09	99.5214	110.954	119.198	172.682	106.828	153.098	165.23	102.864	43.4514	130.041	78.1764	37.5049	164.733	42.787	157.229	87.5386	59.7771	34.1942	258.521	63.3064	46.2546	44.3256	292.716	273.837	251.812	232.166	434.953	210.27	213.88	209.827	206.162	185.34	201.324	168.499	3.4904
RPL23C	AT3G04400	1119.98	22.2682	12.117	640.93	967.891	1096.97	460.542	334.558	213.783	542.954	772.944	568.716	547.169	591.514	697.938	732.797	990.646	708.886	1024.37	1162.21	588.98	409.686	747.678	398.047	247.687	1016.05	298.704	941.721	476.741	380.1	306.094	1571.59	363.879	304.682	341.49	1730.9	1751.35	1682.96	1381.45	2775.59	1339.72	1285.71	1480.86	1450.05	1230.26	1058.43	847.154	109.572
RPL23aA	AT2G39460	920.89	21.7713	13.0089	402.156	600.717	734.08	386.457	247.889	137.173	415.638	549.101	412.979	428.482	428.874	431.03	501.81	846.876	498.367	730.391	786.519	331.446	125.832	459.518	297.991	122.846	602.137	136.885	648.166	317.722	162.374	115.856	926.265	259.348	138.195	176.92	1195.34	1026.9	911.527	945.982	1429.34	908.632	853.848	997.938	1172.04	886.511	681.701	617.943	94.4114
RPL23aB	AT3G55280	294.938	6.30891	6.59699	222.271	236.954	228.498	156.978	112.662	53.9814	128.042	202.346	170.432	178.076	191.484	170.603	205.578	310.478	186.863	247.411	252.097	112.503	45.7757	139.328	100.558	40.5908	157.223	44.8095	230.562	109.305	63.442	38.0712	288.105	90.1238	54.1933	58.5472	383.546	310.144	278.781	297.543	364.21	271.379	247.987	303.856	343.502	251.051	289.452	200.036	29.4979
RPL24A	AT2G36620	420.775	7.70214	10.3811	235.161	312.982	330.867	172.247	111.282	63.0659	186.452	243.066	209.368	204.859	240.168	226.927	251.336	333.45	237.613	362.058	372.295	149.636	36.1438	288.782	182.294	46.9617	337.635	45.8404	349.116	176.516	63.1955	41.6964	424.208	156.949	47.2171	59.8868	575.338	492.328	469.596	485.174	608.533	446.432	439.076	475.822	476.604	376.667	348.218	305.579	39.9116
RPL24B	AT3G53020	910.912	27.7957	13.9608	467.445	887.903	913.705	339.261	279.148	184.672	353.871	650.569	497.169	461.89	479.32	497.514	531.614	761.12	526.082	773.661	896.117	351.76	207.784	543.088	322.88	160.012	724.029	193.609	671.843	345.655	247.528	178.941	894.959	292.831	193.762	210.322	1347.57	1226.9	1196.83	1301.64	1235.55	1021.52	1057.13	1109.64	1112.04	895.141	826.117	561.05	89.8635
RPL24C	AT2G44860	187.63	8.8405	3.94861	124.599	148.847	160.409	56.7175	48.0978	44.0485	74.0103	158.497	109.16	109.229	90.2498	104.685	123.578	157.598	119.873	132.465	175.631	93.6437	77.763	120.621	79.4846	50.7876	135.468	63.3959	140.02	90.3782	85.4415	56.6709	185.023	71.8291	70.5573	60.4	246.626	249.854	215.709	244.018	220.381	177.133	196.733	195.583	188.841	175.865	148.628	127.877	28.1402
RPL26A	AT3G49910	918.678	22.7137	13.3793	537.741	777.392	835.315	418.524	214.606	137.147	368.695	554.918	417.064	420.539	428.991	495.46	511.354	591.483	483.537	748.921	856.707	390.278	220.595	516.983	317.951	136.635	729.556	160.453	667	338.101	245.348	163.019	1206.91	277.147	181.421	191.089	1306.86	1553.35	1525.17	1272.7	2075.03	1273.42	1127.14	1470.06	1374.84	1006.63	833.574	607.578	77.271
RPL26B	AT5G67510	172.648	11.8627	3.92758	224.963	156.763	178.152	75.1112	62.5338	31.3708	92.2003	121.606	83.0399	79.8222	86.3386	100.745	114.008	184.692	116.49	130.195	154.62	56.329	23.3952	91.7555	68.5273	25.0657	107.481	24.1594	111.84	61.3364	35.0642	36.5013	204.327	56.0964	24.9417	36.6334	229.723	261.472	232.646	233.584	305.622	217.726	223.947	249.686	233.228	172.049	167.468	101.531	38.6867
RPL27A	AT2G32220	36.7932	3.04395	2.61112	72.336	38.3621	27.4659	19.2824	9.57339	9.09333	13.0432	29.7501	20.6563	18.2215	20.9388	36.3186	32.3777	46.8763	31.228	27.0273	31.6699	17.1743	11.035	18.8182	20.408	7.07379	14.3522	7.94043	19.0102	14.2746	13.0737	12.3111	25.9304	13.8072	9.37171	11.5375	40.1752	54.3998	41.9664	39.9192	28.4632	28.1745	30.4286	27.3978	19.9545	17.32	17.186	17.8519	9.25128
RPL27B	AT3G22230	353.371	8.93924	6.46546	226.247	322.255	338.275	140.014	84.8308	59.1254	150.861	200.07	169.244	164.836	182.121	207.877	220.016	311.903	200.381	297.997	359.677	118.352	65.7861	180.506	121.616	50.8737	228.014	50.3499	210.216	104.203	68.0193	58.4836	350.849	98.1007	54.2678	67.6989	529.398	568.145	517.952	434.745	743.667	424.867	392.81	452.733	473.204	396.388	307.693	220.124	45.714
RPL27C	AT4G15000	909.558	29.9228	16.9803	578.213	852.387	908.632	471.812	261.688	128.394	365.213	494.208	400.152	386.852	452.755	488.075	487.996	804.515	475.64	749.818	888.566	339.119	135.525	515.043	304.977	98.1668	704.344	108.22	649.052	319.144	178.167	112.97	1127.06	265.006	117.54	136.044	1397.28	1442.2	1357.9	1152.58	1723.66	1181.47	1113.4	1260.61	1149.27	921.591	869.864	540.626	87.5744
RPL27aA	AT1G12960	0	0.0597218	0	0.257187	0	0	0	0.0697309	0	0	0	0	0	0	0	0	0.0620685	0.39878	0.143494	0	0	0.0701482	0	0	0	0	0	0	0	0	0	0	0	0	0.0719821	0.0707881	0	0	0	0	0	0	0	0	0	0	0	0.120083
RPL27aB	AT1G23290	477.225	24.1485	9.42278	424.459	424.99	479.606	331.699	198.069	107.798	260.976	355.156	293.515	282.779	285.809	294.54	342.005	538.744	329.865	486.868	520.524	224.925	118.2	298.508	211.029	103.162	375.958	111.51	388.431	208.758	128.11	95.3387	644.79	169.782	111.277	129.559	874.776	858.7	762.109	694.196	1400.78	638.961	594.193	714.62	744.065	569.89	552.279	372.778	85.6838
RPL27aC	AT1G70600	815.123	35.2266	15.8833	418.875	802.803	866.927	465.772	246.982	151.488	337.24	613.764	446.711	415.867	423.44	481.938	487.204	624.872	464.614	674.978	826.002	364.055	132.474	514.04	364.029	127.665	595.455	137.52	715.85	378.261	185.311	126.536	1035.65	314.794	135.295	159.316	1207.28	1418.56	1191.12	1152.59	1524.56	954.739	1044.15	1184.72	996.803	859.544	796.975	571.216	92.7488
RPL28A	AT2G19730	746.684	23.6336	8.89408	378.663	564.864	563.056	363.081	215.446	120.251	361.178	538.349	365.292	337.723	347.286	359.005	420.826	715.351	391.8	552.773	624.701	341.15	193.17	508.434	342.001	123.225	593.832	132.971	628.786	311.39	172.84	138.272	897.019	259.683	133.001	180.692	1173.36	961.246	947.061	931.77	1219.08	800.685	800.501	821.579	856.305	625.875	628.877	556.934	108.377
RPL28C	AT4G29410	430.115	11.6704	4.12141	265.432	359.93	397.806	140.554	121.693	80.285	204.002	324.552	224.75	218.978	211.908	220.64	258.262	456.709	253.808	335.872	420.231	135.202	73.5395	256.167	143.239	60.4567	339.659	67.8413	301.22	144.745	86.9396	67.3303	475.564	122.536	67.4996	80.6514	630.867	517.305	460.848	540.84	497.665	469.659	491.924	543.229	601.637	401.63	407.475	281.53	40.3391
RPL29A	AT3G06680	240.135	4.7896	3.01307	174.83	199.709	223.615	97.9468	65.4701	41.5116	131.539	154.466	85.0903	96.081	91.0533	110.872	126.733	222.534	121.785	152.902	194.966	74.9314	15.3212	124.654	93.5026	21.2447	153.815	30.4368	141.436	72.4186	31.4139	16.4095	216.514	67.2935	22.2753	28.5221	498.923	354.502	267.783	251.512	545.208	225.148	222.635	237.998	309.926	245.022	161.421	122.888	17.3392
RPL29B	AT3G06700	564.838	27.0466	15.478	297.606	424.475	451.675	308.309	200.371	119.661	239.148	373.087	296.364	294.689	283.167	300.878	338.008	542.959	327.203	503.42	558.409	250.065	70.5024	314.916	214.617	93.6874	407.69	91.0897	419.326	233.644	119.397	83.3521	563.762	191.15	102.817	115.349	900.484	805.386	678.684	732.858	1073.82	605.737	549.889	674.348	860.295	637.821	492.553	369.531	81.0334
RPL30A	AT1G36240	0	0	0	0	0.116996	0	0	0.0647942	0	0	0	0	0	0.202634	0.65041	0.203792	0	0	0	0	0	0	0	0	0	0	0	0	0	0	0	0	0	0.124359	0	0	0	0.0604566	0	0	0	0	0	0	0	0	0	0
RPL30B	AT1G77940	689.022	22.0745	29.3683	350.668	551.792	575.882	319.228	243.477	113.618	293.771	440.826	328.271	324.953	330.665	345.965	380.76	618.524	385.482	539.378	623.416	328.727	101.056	423.574	278.41	95.3428	503.532	96.6556	536.764	278.398	133.178	98.9574	757.083	235.096	98.9854	138.335	1079.6	897.462	850.82	828.291	939.715	746.055	739.771	795.313	873.548	633.58	611.548	454.333	97.4696
RPL30C	AT3G18740	727.311	35.2339	13.2961	530.53	598.529	678.442	388.626	246.684	172.877	379.75	539.273	394.492	397.885	387.948	412.997	464.059	771.441	448.008	637.171	686.791	400.331	186.137	427.505	340.754	155.471	507.391	178.612	528.224	315.104	194.765	151.605	804.377	267.649	165.308	198.155	1001.62	980.41	998.911	831.573	1381.32	865.136	833.294	1077.53	1125.09	853.353	661.368	520.137	133.52
RPL31A	AT2G19740	174.224	6.17632	2.06737	132.452	149.691	111.429	67.8271	56.812	62.6529	102.778	109.129	87.8638	86.5125	97.5898	94.5845	100.813	166.15	94.928	128.061	121.046	94.7161	93.0155	104.925	71.802	55.8409	120.131	66.2621	126.635	75.2838	86.0247	76.5438	159.119	64.8942	68.0683	86.3338	183.093	195.739	165.083	167.82	178.928	134.148	141.249	136.713	148.125	130.856	112.456	138.58	43.9131
RPL31B	AT4G26230	362.8	11.649	8.56662	236.946	337.818	320.935	154.709	140.704	85.1158	186.726	237.594	181.752	193.002	213.82	204.813	216.551	325.117	224.324	300.341	317.671	172.838	68.8044	205.393	158.731	51.9765	249.226	64.4376	258.876	158	88.9495	49.2234	272.887	140.003	61.1474	73.7724	527.479	441.33	387.884	450.103	490.505	322.238	330.444	336.573	391.593	369.561	261.002	237.245	56.4701
RPL31C	AT5G56710	854.533	17.9008	16.3888	376.15	607.576	699.546	281.035	206.466	121.118	323.697	479.034	372.751	367.895	416.462	381.392	449.921	695.599	454.99	680.267	728.564	315.691	103.897	377.709	247.118	103.308	518.791	123.606	522.6	267.629	152.675	102.097	715.22	229.368	129.696	164.131	1283.84	1030.26	929.004	928.613	1450.86	962.889	835.677	915.808	1130.54	818.716	601.952	498.296	88.4271
RPL32A	AT4G18100	873.201	23.9923	13.0995	479.581	686.175	679.735	378.279	205.37	119.683	362.328	623.753	410.502	375.272	393.866	405.532	448.414	629.211	407.716	598.713	684.179	355.215	170.464	476.541	293.858	112.588	586.201	136.905	641.904	296.157	174.583	140.182	1014.55	245.805	125.983	163.276	1348.7	1315	1226.87	1099.3	1864.73	986.59	970.48	1084.1	1102.47	814.211	683.622	566.555	92.9426
RPL32B	AT5G46430	744.805	23.6986	16.1208	406.61	687.109	758.943	191.445	264.784	192.334	400.899	540.829	394.578	401.26	410.655	486.444	521.41	829.076	557.029	682.26	753.33	420.491	304.946	402.23	252.378	165.7	573.872	226.458	531.514	319.687	294.161	213.556	701.796	220.459	220.444	221.747	850.441	790.532	710.567	835.348	701.872	756.941	765.741	781.623	856.483	917.322	619.534	511.353	153.984
RPL34A	AT1G26880	349.071	15.5362	10.4163	188.59	267.926	277.571	159.427	95.84	57.0045	146.795	228.011	166.038	166.464	163.359	182.56	203.939	279.951	196.242	279.269	318.505	143.096	46.931	206.818	151.267	53.2716	236.414	54.4337	269.557	142.157	69.9927	47.6736	399.444	123.856	57.0101	71.1673	427.872	439.447	380.066	393.37	599.457	348.199	358.894	380.608	393.499	311.48	322.388	236.122	43.3656
RPL34B	AT1G69620	830.983	23.3846	16.7535	557.633	848.964	921.029	342.486	271.986	177.606	439.258	589.993	458.606	427.213	479.981	531.119	568.009	928.255	589.718	813.853	890.408	449.079	180.155	504.94	309.513	172.126	758.378	189.608	645.978	368.404	261.292	164.893	1091.12	268.168	193.606	200.331	1487.76	1371.16	1328.19	1094.97	1747.78	1246.36	1108.66	1174.21	1227.46	1043.19	792.176	609.137	117.891
RPL34C	AT3G28900	149.939	2.12034	2.36576	69.3244	122.243	131.401	60.3521	41.0285	19.0413	77.1024	106.129	74.796	79.7178	77.8236	85.5909	94.8726	128.124	93.6013	139.547	148.296	46.9275	16.0389	98.3793	63.6555	21.2066	118.484	22.175	113.86	58.6171	25.7754	16.124	161.388	50.2013	21.432	27.2413	243.563	189.616	148.813	172.611	254.828	175.718	165.148	173.93	210.239	167.889	137.282	109.975	12.2566
RPL35A	AT2G39390	310.451	14.7733	7.31778	231.043	283.539	229.562	159.365	110.525	69.307	110.513	267.566	194.157	183.751	185.801	186.805	193.252	271.671	172.744	245.549	279.674	168.881	61.74	199.823	151.884	58.1093	245.612	68.1755	275.399	151.89	90.3414	58.2843	361.901	126.644	69.9117	72.4624	408.552	407.97	356.259	426.891	426.859	271.619	285.73	314.127	320.48	272.292	285.88	209.769	38.7115
RPL35B	AT3G09500	732.106	19.5418	10.2264	429.376	748.477	878.702	323.159	233.818	156.808	421.865	617.63	440.198	414.805	413.398	486.139	514.692	814.266	525.324	744.884	802.468	469.242	176.261	520.351	381.038	164.145	664.383	178.097	627.31	388.339	237.023	126.763	1018.84	300.484	185.647	181.892	1391.83	1266.9	1256.62	1124.65	1688.25	1114.01	1044.36	1198.37	1094.21	1010.36	738.863	566.509	70.3641
RPL35C	AT3G55170	68.8956	2.21577	1.65566	57.1971	80.5994	76.8622	37.4666	39.8865	25.8103	45.5119	89.828	66.3637	56.9951	58.2204	69.776	78.1113	123.613	63.3748	73.6878	80.9857	63.1455	36.3787	57.5726	43.564	22.6427	75.9074	27.9129	63.4473	43.7538	29.8531	20.7305	71.4029	35.6081	25.9193	20.2957	79.8716	96.9401	81.0467	97.0645	116.365	63.1937	72.2487	70.8982	75.2795	86.5261	93.237	55.6339	6.85947
RPL35D	AT5G02610	192.926	11.1104	6.55873	136.976	184.414	187.094	101.272	77.3594	54.5839	117.173	175.989	130.003	121.524	119.825	137.732	144.723	241.35	131.22	172.205	179.35	92.7489	49.197	130.588	105.696	56.9472	142.66	58.6922	177.822	101.357	66.5175	43.4789	231.569	84.8857	59.3728	57.7478	255.537	276.294	249.556	243.416	341.902	200.975	210.009	228.861	213.284	182	192.46	142.918	42.7379
RPL35aA	AT1G07070	59.7278	0.589907	1.03867	51.5852	50.7006	42.3183	23.1948	11.3629	7.34524	27.9127	55.3584	29.1045	29.3899	28.9769	35.0653	44.4354	69.3879	32.9342	42.5858	49.2398	31.0802	10.73	42.0513	34.1624	9.74942	44.2163	10.6345	53.3894	29.9293	13.404	6.69654	62.2713	27.4276	11.8486	10.7296	129.623	83.5956	74.3072	74.9816	114.723	64.5442	61.981	73.6878	74.7627	57.7575	54.9892	43.9049	3.29976
RPL35aB	AT1G41880	435.634	11.8976	8.05178	273.964	531.949	533.723	211.388	160.538	99.1456	252.242	330.316	186.624	187.608	205.129	222.722	234.979	535.82	247.92	364.136	398.949	138.086	60.6012	240.612	148.382	52.3953	304.056	69.7931	261.957	135.782	75.9487	64.6508	371.93	127.02	52.9489	91.5791	767.003	658.583	621.794	647.265	902.542	612.435	577.746	578.902	626.971	524.864	329.787	248.162	70.0604
RPL35aC	AT1G74270	205.466	5.39597	6.26425	124.001	188.721	153.219	102.871	66.9284	63.8226	103.057	164.696	114.011	109.104	121.138	129.125	132.611	212.958	111.153	155.43	171.544	144.781	91.2198	147.884	126.921	73.1023	161.648	96.5471	178.34	116.835	117.09	91.4622	241.84	101.469	81.9146	110.459	334.498	264.009	217.244	207.659	277.845	197.526	175.847	197.573	220.738	211.702	158.797	169.462	38.9509
RPL35aD	AT3G55750	358.655	10.0514	8.59052	253.57	421.409	436.027	180.562	138.93	71.4088	166.612	283.137	147.322	149.925	154.079	179.412	189.625	396.82	187.879	280.527	339.027	121.912	47.5858	192.278	110.627	32.9698	295.374	44.8079	245.128	111.173	55.1135	44.0048	367.107	94.6108	35.7542	57.863	753.978	704.831	659.702	534.447	764.352	545.351	521.458	601.815	560.796	431.746	298.666	191.011	41.088
RPL36A	AT2G37600	158.134	2.68187	1.21396	119.627	157.898	194.408	49.2749	39.9233	29.6845	88.241	137.537	101.792	99.0513	103.839	98.1105	119.133	154.385	121.96	155.686	176.485	67.8814	24.5565	98.6269	75.2519	27.429	103.841	30.7313	101.481	63.4482	33.295	18.4074	158.192	49.8772	27.7833	32.2705	209.636	184.545	169.719	167.337	249.067	151.405	138.907	173.005	221.46	190.294	175.129	119.121	23.3711
RPL36B	AT3G53740	1043.88	34.0688	22.6383	509.954	728.618	833.576	382.9	260.032	190.121	403.554	684.413	557.906	534.87	575.653	527.261	598.649	815.668	574.951	823.637	970.785	542.684	253.634	513.801	324.906	187.124	801.221	219.092	758.26	392.609	262.468	157.149	1268.2	296.783	229.578	240.783	1364.37	1272.5	1272.06	1085.58	1774.51	1025.43	968.945	1198.41	1355.48	1093.43	854.424	791.246	98.9832
RPL36C	AT5G02450	718.226	11.723	5.4751	277.266	547.01	550.291	209.224	184.19	114.481	313.963	484.061	332.401	350.881	309.504	368.276	375.515	515.063	370.491	550.632	620.576	341.321	111.942	514.656	282.918	101.656	702.405	121.225	613.615	320.33	175.408	99.362	768.696	238.211	118.042	112.026	1101.15	1095.11	941.595	952.597	1337.35	690.238	692.175	810.992	876.229	792.113	474.662	526.336	50.5175
RPL36aA	AT3G23390	471.775	10.1314	10.0911	288.443	341.854	429.599	216.291	153.189	76.9145	182.481	312.973	240.373	257.082	251.623	282.51	324.754	514.777	304.412	442.069	543.228	239.088	77.3543	287.522	176.637	69.2101	390.429	78.3544	359.95	184.121	95.4805	64.7607	540.654	152.034	79.4663	93.7212	890.961	886.725	768.058	826.68	1415.6	536.335	505.182	619.87	725.918	584.601	409.732	324.19	66.1783
RPL36aB	AT4G14320	583.433	15.4402	7.29212	324.896	486.411	531.774	221.969	189.348	111.714	271.551	435.315	340.05	316.884	302.711	355.154	385.388	559.842	396.222	574.084	663.588	268.545	105.852	379.348	223.471	83.7368	463.815	97.9013	398.603	217.267	134.758	85.6662	483.197	183.44	91.2416	109.474	836.184	827.769	806.447	788.189	1054.83	617.236	617.118	678.831	774.84	725.886	504.402	409.299	67.3088
RPL37A	AT1G15250	42.9493	1.20491	0.532036	41.2875	54.1703	49.3893	13.119	19.3846	12.2538	36.7907	38.9206	29.5704	30.3473	36.9458	37.7817	41.605	78.5648	41.9335	45.4474	48.8067	17.8035	25.0432	35.1205	27.7365	14.3494	31.3042	17.0518	29.7681	19.2875	20.4842	12.6812	41.7934	19.0879	15.4676	18.5895	61.0606	51.9915	43.3885	43.3601	48.1304	38.415	34.607	37.2273	47.0508	49.1797	41.7528	39.8591	5.58982
RPL37B	AT1G52300	979.363	29.7841	27.1575	445.311	751.542	796.721	464.239	270.549	158.034	438.532	637.795	493.822	479.254	478.592	501.416	546.471	847.016	531.148	792.059	862.71	506.124	152.826	483.447	303.485	132.75	640.244	165.57	699.827	400.589	224.722	123.82	1114.71	278.214	169.088	193.602	1415.41	1286.07	1195.76	1106.77	1757.41	1065.99	995.804	1197.24	1337.8	1044.83	798.258	663.723	86.3685
RPL37C	AT3G16080	419.028	10.5511	5.90214	272.618	368.219	362.152	176.441	122.455	71.3721	184.693	318.338	213.409	205.589	195.835	234.857	259.193	470.288	227.663	318.881	382.333	150.179	65.3846	249.284	176.847	64.5254	251.599	74.5472	300.108	160.175	88.188	64.9898	410.733	138.347	71.3825	87.4567	618.092	513.941	469.312	461.46	657.371	407.585	443.304	437.742	467.493	417.87	343.4	274.82	48.7034
RPL37aB	AT3G10950	0	0	0	2.25026	0	0	0	0	0	0	0	0	0	0	0.0710568	0	0.561609	0.147817	0	0	0	0	0	0	0	0	0	0	0	0	0	0	0	0	0	0	0	0	0	0	0	0	0	0	0	0	0	0
RPL37aC	AT3G60245	1437.28	48.4816	31.6028	878.639	1236.61	1267.5	574.561	425.015	210.824	629.05	989.995	710.638	721.426	689.844	781.163	792.48	1225.81	845.632	1222.93	1411.64	663.076	191.711	952.614	594.595	157.708	1113.7	186.738	1162.58	623.947	258.825	203.553	1514.51	492.542	186.546	272.893	2356.61	2105.32	1812.65	1921.44	2684.31	1767.01	1726.66	1902.93	2122.89	1536.35	1236.15	952.341	194.86
RPL38A	AT2G43460	873.79	22.4437	17.9253	609.884	761.05	971.404	539.551	366.684	219.364	483.565	649.742	496.725	536.311	495.8	569.349	657.745	865.467	626.425	871.311	1012.92	642.001	140.58	529.441	357.001	145.308	745.24	161.664	749.609	419.724	220.899	118.861	998.915	305.199	185.074	154.98	1313.57	1487.37	1402.76	1254.01	2241.56	998.801	954.93	1194.32	1347.55	1197.03	855.215	637.576	119.499
RPL38B	AT3G59540	668.545	17.6631	7.65961	379.073	553.823	586.021	300.926	207.941	130.162	319.565	501.461	348.025	362.172	352.308	351.611	411.861	601.15	374.909	553.24	617.958	375.366	137.841	332.2	252.101	125.939	449.064	143.037	458.739	270.169	188.58	99.6776	636.927	202.819	157.668	158.276	773.281	854.609	740.511	696.721	1300.54	613.942	548.394	718.544	904.322	779.095	577.094	458.684	63.5188
RPL39A	AT2G25210	484.734	9.01251	7.41981	299.657	446.545	505.205	258.139	163.506	59.6575	221.258	356.32	191.841	208.191	174.576	229.306	246.584	438.045	239.051	381.343	423.331	256.169	43.2049	228.872	149.697	39.5426	280.293	55.7528	331.188	175.645	89.9336	45.8955	479.477	124.69	57.7139	53.3966	1085.63	1025.71	913.466	781.388	1647.55	544.7	593.352	691.536	638.449	615.422	377.266	274.482	24.7978
RPL39B	AT3G02190	73.4228	12.3572	5.85984	101.854	96.9374	104.772	42.8278	39.5386	32.7128	34.9903	75.1598	52.0009	56.627	54.3308	56.8031	61.2238	102.59	74.758	95.9794	98.533	33.8853	27.613	26.5352	25.7604	34.21	40.9637	36.0233	36.3013	27.6037	33.0181	32.1379	67.4985	22.5367	33.5727	45.4116	108.812	113.25	96.3949	90.2917	146.944	89.5481	86.4422	107.681	133.582	116.08	118.644	40.3856	28.6499
RPL39C	AT4G31985	353.877	13.3416	7.99485	232.095	319.111	323.57	234.981	123.415	74.4433	202.193	245.612	159.065	178.792	159.719	204.071	215.093	352.382	211.152	301.718	334.383	193.862	62.5674	245.266	182.568	55.9524	278.542	69.255	285.64	171.343	100.559	59.4665	388.049	138.978	70.0388	71.1808	751.236	806.671	787.684	529.481	1475.46	370.613	377.793	474.782	439.521	435.401	312.797	257.343	46.7742
RPL40A	AT2G36170	318.938	7.9109	7.79373	198.889	240.572	261.925	104.411	73.613	57.3724	150.714	250.599	199.776	182.487	200.822	201.84	233.7	308.443	192.715	271.435	317.554	178.63	101.777	205.247	134.63	65.3171	239.559	66.2425	252.618	142.37	98.0689	69.8274	376.796	113.168	76.5706	93.2121	364.731	418.224	358.455	321.057	512.532	344.648	311.44	374.654	441.753	354.167	273.506	234.812	48.0911
RPL40B	AT3G52590	809.295	35.5132	26.5504	522.322	718.311	782.11	413.786	292.261	173.603	405.971	659.191	487.316	437.455	484.437	479.862	540.429	912.463	549.293	810.914	861.16	467.454	214.862	464.41	310.715	144.727	620.045	181.099	570.283	320.607	203.617	159.283	843.071	266.865	156.426	190.108	1327.61	1196.77	1103.43	1030.39	1834.03	1019.76	980.447	1049.61	1164	937.029	769.014	555.982	118.929
RPL41C	AT2G40205	173.019	3.05513	2.75143	136.45	187.134	186.947	104.195	59.7011	20.941	76.1835	111.652	83.3587	68.9385	68.4432	85.6791	86.4272	227.262	85.1283	143.037	149.34	74.153	18.6169	68.5414	40.118	8.90671	116.895	14.3156	103.2	42.1167	26.7767	17.5875	189.046	30.852	15.5878	16.2752	771.414	667.305	696.334	765.44	1103.6	223.182	308.393	354	298.978	268.8	152.638	84.1624	9.70569
RPL41D	AT3G08520	339.561	9.22908	4.01203	242.372	297.669	242.066	124.658	97.5779	55.6007	144.098	256.298	153.02	135.982	139.607	142.868	148.569	319.624	138.857	226.656	242.281	177.93	70.9922	190.818	140.837	37.7963	241.18	52.2503	239.734	109.854	79.86	43.3325	293.618	115.659	56.0267	42.7303	1117.13	780.53	794.776	759.507	2202.29	233.421	260.602	333.882	413.84	428.858	218.446	202.158	36.0685
RPL41E	AT3G11120	473.074	9.18265	4.67322	295.88	396.784	436.801	179.312	133.455	65.4265	200.175	386.502	226.902	219.42	235.367	226.369	258.998	501.944	225.139	391.258	456.637	217.437	52.96	274.843	207.692	48.6204	333.129	67.5662	404.978	198.984	89.3245	50.1483	490.455	167.767	59.5797	60.3838	1285.36	1106.81	1030.2	1017.52	2611.44	468.793	469.573	601.109	723.924	633.48	312.338	329.818	35.5497
RPL41G	AT3G56020	316.298	8.93095	6.43036	266.64	355.534	319.533	217.359	130.197	47.1256	158.885	202.467	105.328	99.7054	119.363	132.368	126.993	368.135	119.358	200.545	205.246	197.004	39.3187	108.513	70.2653	14.2754	149.845	33.6086	158.691	79.7344	40.5282	22.9194	274.914	65.9701	21.9792	25.2304	1240.42	962.708	1063.31	760.653	2495.76	405.365	448.857	450.29	378.731	378.641	174.472	164.004	13.1618
RPL41H	AT1G56045	452.948	18.6025	18.3532	272.886	448.599	435.248	236.084	166.907	99.0973	237.503	323.691	189.698	189.483	195.856	220.369	223.221	477.188	217.235	345.403	334.594	253.199	72.497	203.378	165.426	67.629	259.102	94.238	277.829	167.253	126.646	68.7798	349.398	128.19	88.7565	82.7368	904.219	824.727	893.045	848.189	1751.56	516.679	449.973	533.873	564.238	601.774	316.762	261.524	57.3411
RPL41I	AT1G79075	92.6611	2.29976	2.28224	68.4579	92.7062	68.945	72.2622	41.3413	21.407	41.3602	70.6075	33.5413	35.0752	41.1932	48.6696	42.9349	136.783	39.6531	74.7678	74.6622	68.3219	14.8642	35.0344	30.7778	8.32899	51.6491	18.6802	44.9652	27.4742	17.5208	9.1333	74.2412	25.5252	9.85201	9.4348	490.248	303.239	306.765	266.003	647.05	82.3966	97.5566	102.082	133.325	120.335	48.8942	65.8607	4.69838
RPL41J	AT3G12965	155.929	7.18292	5.39328	92.6689	155.32	141.451	83.6103	48.4884	28.9067	75.3742	113.748	64.0413	68.1966	62.0131	82.4105	82.3154	186.307	82.4859	121.944	139.392	68.9191	31.931	90.1583	63.048	19.3064	108.919	24.9267	114.508	58.2501	35.7813	30.7503	143.559	46.3285	25.6891	32.2843	629.109	438.165	453.684	520.186	824.746	181.087	224.773	228.749	218.061	197.822	129.105	103.936	24.3866
Median		365.945	10.8241	7.30495	248.115	314.937	330.496	163.792	111.732	71.8429	180.391	252.553	195.758	182.214	193.48	203.653	220.198	336.814	214.542	297.268	325.037	159.947	77.5587	209.94	148.356	63.5451	260.393	71.7523	276.985	149.154	92.1238	66.89	410.634	124.846	72.5157	84.9136	588.92	525.684	506.015	473.447	653.835	411.62	399.035	450.901	440.213	368.097	329.603	259.727	45.9216
[truncated: 31 more columns]
